# Supplementary material for: Finite element analysis of 6 large PMMA skull reconstructions: A multi-criteria evaluation approach
Source: PLoS One. 2017 Jun 13;12(6):e0179325. doi: 10.1371/journal.pone.0179325 (PMC5469477; doi:10.1371/journal.pone.0179325)
Supplement: S1 File — (ZIP) [file pone.0179325.s001.zip]

Archive with 76 entries (70 files):
- data/case_1/
- data/case_1/report_1_A_1.txt
- data/case_1/report_1_A_2.txt
- data/case_1/report_1_A_3.txt
- data/case_1/report_1_A_4.txt
- data/case_1/report_1_A_5.txt
- data/case_1/report_1_A_6.txt
- data/case_1/report_1_A_7.txt
- data/case_1/report_1_B_1.txt
- data/case_1/report_1_B_2.txt
- data/case_1/report_1_B_3.txt
- data/case_1/report_1_B_4.txt
- data/case_1/report_1_B_5.txt
- data/case_1/report_1_B_6.txt
- data/case_1/report_1_B_7.txt
- data/case_1/report_1_C_1.txt
- data/case_1/report_1_C_2.txt
- data/case_1/report_1_C_3.txt
- data/case_1/report_1_C_4.txt
- data/case_1/report_1_C_5.txt
- data/case_1/report_1_C_6.txt
- data/case_1/report_1_C_7.txt
- data/case_2/
- data/case_2/report_2_A_1.txt
- data/case_2/report_2_A_2.txt
- data/case_2/report_2_A_3.txt
- data/case_2/report_2_A_4.txt
- data/case_2/report_2_A_5.txt
- data/case_2/report_2_A_6.txt
- data/case_2/report_2_A_7.txt
- data/case_2/report_2_B_1.txt
- data/case_2/report_2_B_2.txt
- data/case_2/report_2_B_3.txt
- data/case_2/report_2_B_4.txt
- data/case_2/report_2_B_5.txt
- data/case_2/report_2_B_6.txt
- data/case_2/report_2_B_7.txt
- data/case_2/report_2_C_1.txt
- data/case_2/report_2_C_2.txt
- data/case_2/report_2_C_3.txt
- data/case_2/report_2_C_4.txt
- data/case_2/report_2_C_5.txt
- data/case_2/report_2_C_6.txt
- data/case_2/report_2_C_7.txt
- data/case_3/
- data/case_3/report_3_A_1.txt
- data/case_3/report_3_A_2.txt
- data/case_3/report_3_A_3.txt
- data/case_3/report_3_A_4.txt
- data/case_3/report_3_B_1.txt
- data/case_3/report_3_B_2.txt
- data/case_3/report_3_B_3.txt
- data/case_3/report_3_B_4.txt
- data/case_3/report_3_C_1.txt
- data/case_3/report_3_C_2.txt
- data/case_3/report_3_C_3.txt
- data/case_3/report_3_C_4.txt
- data/case_4/
- data/case_4/report_4_A_1.txt
- data/case_4/report_4_A_2.txt
- data/case_4/report_4_A_3.txt
- data/case_4/report_4_A_4.txt
- data/case_4/report_4_B_1.txt
- data/case_4/report_4_B_2.txt
- data/case_4/report_4_B_3.txt
- data/case_4/report_4_B_4.txt
- data/case_5/
- data/case_5/report_5_A_1.txt
- data/case_5/report_5_A_2.txt
- data/case_5/report_5_A_3.txt
- data/case_5/report_5_A_4.txt
- data/case_6/
- data/case_6/report_6_A_1.txt
- data/case_6/report_6_A_2.txt
- data/case_6/report_6_A_3.txt
- data/case_6/report_6_A_4.txt
