# Supplementary material for: Finite element analysis of 6 large PMMA skull reconstructions: A multi-criteria evaluation approach
Source: PLoS One. 2017 Jun 13;12(6):e0179325. doi: 10.1371/journal.pone.0179325 (PMC5469477; doi:10.1371/journal.pone.0179325)
Supplement: S1 File — (ZIP) [file pone.0179325.s001.zip › data/case_1/report_1_A_1.txt]

  
 ******************************************************************************
   RESULT Report
 ******************************************************************************
  
  Case: 1A1
  
  ------------------------------------------------------------------------------
  Forces in the screws (in bone and pmma)
  ------------------------------------------------------------------------------
  
  
  Plate     FX           FY          FZ        Shear       Total
  
   1.    -25.8878     -9.8583      2.3942     10.1448     27.8046
   1.     25.8878      9.8583     -2.3942     10.1448     27.8046
   2.      0.8162      6.6458     -0.3968      6.6577      6.7075
   2.     -0.8162     -6.6458      0.3968      6.6577      6.7075
   3.    -26.1755     -6.6093      6.1751      9.0452     27.6943
   3.     26.1755      6.6093     -6.1751      9.0452     27.6943
  
  ------------------------------------------------------------------------------
  Stresses in the PMMA
  ------------------------------------------------------------------------------
  
  Maximum Stress Intensity in PMMA plate is:   3.63 MPa
  
  ------------------------------------------------------------------------------
  Strains in the bone
  ------------------------------------------------------------------------------
  
  Maximum Strain Intensity in bonee is:    0.00084
  
  ------------------------------------------------------------------------------
  Normal displacements of the PMMA inside surface
  ------------------------------------------------------------------------------
  
  
  Maximum normal displacement = 0.4793  at node 366081.
  
