# Supplementary material for: Finite element analysis of 6 large PMMA skull reconstructions: A multi-criteria evaluation approach
Source: PLoS One. 2017 Jun 13;12(6):e0179325. doi: 10.1371/journal.pone.0179325 (PMC5469477; doi:10.1371/journal.pone.0179325)
Supplement: S1 File — (ZIP) [file pone.0179325.s001.zip › data/case_1/report_1_A_3.txt]

  
 ******************************************************************************
   RESULT Report
 ******************************************************************************
  
  Case: 1A3
  
  ------------------------------------------------------------------------------
  Forces in the screws (in bone and pmma)
  ------------------------------------------------------------------------------
  
  
  Plate     FX           FY          FZ        Shear       Total
  
   1.    -18.6091      5.4503      0.2659      5.4568     19.3926
   1.     18.6091     -5.4503     -0.2659      5.4568     19.3926
   2.    -17.1447     -4.0069      1.7896      4.3884     17.6974
   2.     17.1447      4.0069     -1.7896      4.3884     17.6974
   3.    -21.6142      2.5587      3.4898      4.3273     22.0432
   3.     21.6142     -2.5587     -3.4898      4.3273     22.0432
  
  ------------------------------------------------------------------------------
  Stresses in the PMMA
  ------------------------------------------------------------------------------
  
  Maximum Stress Intensity in PMMA plate is:  11.45 MPa
  
  ------------------------------------------------------------------------------
  Strains in the bone
  ------------------------------------------------------------------------------
  
  Maximum Strain Intensity in bonee is:    0.00083
  
  ------------------------------------------------------------------------------
  Normal displacements of the PMMA inside surface
  ------------------------------------------------------------------------------
  
  
  Maximum normal displacement = 0.1472  at node 362728.
  
