# Supplementary material for: Finite element analysis of 6 large PMMA skull reconstructions: A multi-criteria evaluation approach
Source: PLoS One. 2017 Jun 13;12(6):e0179325. doi: 10.1371/journal.pone.0179325 (PMC5469477; doi:10.1371/journal.pone.0179325)
Supplement: S1 File — (ZIP) [file pone.0179325.s001.zip › data/case_1/report_1_A_4.txt]

  
 ******************************************************************************
   RESULT Report
 ******************************************************************************
  
  Case:1A4
  
  ------------------------------------------------------------------------------
  Forces in the screws (in bone and pmma)
  ------------------------------------------------------------------------------
  
  
  Plate     FX           FY          FZ        Shear       Total
  
   1.    -19.4037     -1.2551      2.4407      2.7445     19.5968
   1.     19.4037      1.2551     -2.4407      2.7445     19.5968
   2.    -18.1630      0.3680      2.1498      2.1811     18.2935
   2.     18.1630     -0.3680     -2.1498      2.1811     18.2935
   3.    -21.4406      1.6776     -1.1349      2.0255     21.5361
   3.     21.4406     -1.6776      1.1349      2.0255     21.5361
  
  ------------------------------------------------------------------------------
  Stresses in the PMMA
  ------------------------------------------------------------------------------
  
  Maximum Stress Intensity in PMMA plate is:   8.49 MPa
  
  ------------------------------------------------------------------------------
  Strains in the bone
  ------------------------------------------------------------------------------
  
  Maximum Strain Intensity in bonee is:    0.00083
  
  ------------------------------------------------------------------------------
  Normal displacements of the PMMA inside surface
  ------------------------------------------------------------------------------
  
  
  Maximum normal displacement = 0.0873  at node 366081.
  
