# Supplementary material for: Finite element analysis of 6 large PMMA skull reconstructions: A multi-criteria evaluation approach
Source: PLoS One. 2017 Jun 13;12(6):e0179325. doi: 10.1371/journal.pone.0179325 (PMC5469477; doi:10.1371/journal.pone.0179325)
Supplement: S1 File — (ZIP) [file pone.0179325.s001.zip › data/case_1/report_1_A_5.txt]

  
 ******************************************************************************
   RESULT Report
 ******************************************************************************
  
  Case: 1A5
  
  ------------------------------------------------------------------------------
  Forces in the screws (in bone and pmma)
  ------------------------------------------------------------------------------
  
  
  Plate     FX           FY          FZ        Shear       Total
  
   1.    -21.6603      6.0677     -3.7519      7.1340     22.8049
   1.     21.6603     -6.0677      3.7519      7.1340     22.8049
   2.    -16.1008      7.5830     -0.9962      7.6481     17.8250
   2.     16.1008     -7.5830      0.9962      7.6481     17.8250
   3.    -16.4375      5.6589     -3.4656      6.6358     17.7264
   3.     16.4375     -5.6589      3.4656      6.6358     17.7264
  
  ------------------------------------------------------------------------------
  Stresses in the PMMA
  ------------------------------------------------------------------------------
  
  Maximum Stress Intensity in PMMA plate is:   2.68 MPa
  
  ------------------------------------------------------------------------------
  Strains in the bone
  ------------------------------------------------------------------------------
  
  Maximum Strain Intensity in bonee is:    0.00080
  
  ------------------------------------------------------------------------------
  Normal displacements of the PMMA inside surface
  ------------------------------------------------------------------------------
  
  
  Maximum normal displacement = 0.1740  at node 339976.
  
