# Supplementary material for: Finite element analysis of 6 large PMMA skull reconstructions: A multi-criteria evaluation approach
Source: PLoS One. 2017 Jun 13;12(6):e0179325. doi: 10.1371/journal.pone.0179325 (PMC5469477; doi:10.1371/journal.pone.0179325)
Supplement: S1 File — (ZIP) [file pone.0179325.s001.zip › data/case_1/report_1_A_6.txt]

  
 ******************************************************************************
   RESULT Report
 ******************************************************************************
  
  Case: 1A6
  
  ------------------------------------------------------------------------------
  Forces in the screws (in bone and pmma)
  ------------------------------------------------------------------------------
  
  
  Plate     FX           FY          FZ        Shear       Total
  
   1.    -13.2013     -2.7369      1.2755      3.0195     13.5422
   1.     13.2013      2.7369     -1.2755      3.0195     13.5422
   2.    -13.3365     -4.0458     -0.8058      4.1253     13.9600
   2.     13.3365      4.0458      0.8058      4.1253     13.9600
   3.    -16.2839     -2.6893      0.8997      2.8358     16.5290
   3.     16.2839      2.6893     -0.8997      2.8358     16.5290
   4.    -13.0359     -5.5486      1.2796      5.6942     14.2253
   4.     13.0359      5.5486     -1.2796      5.6942     14.2253
  
  ------------------------------------------------------------------------------
  Stresses in the PMMA
  ------------------------------------------------------------------------------
  
  Maximum Stress Intensity in PMMA plate is:   8.27 MPa
  
  ------------------------------------------------------------------------------
  Strains in the bone
  ------------------------------------------------------------------------------
  
  Maximum Strain Intensity in bonee is:    0.00080
  
  ------------------------------------------------------------------------------
  Normal displacements of the PMMA inside surface
  ------------------------------------------------------------------------------
  
  
  Maximum normal displacement = 0.0568  at node 374459.
  
