# Supplementary material for: Finite element analysis of 6 large PMMA skull reconstructions: A multi-criteria evaluation approach
Source: PLoS One. 2017 Jun 13;12(6):e0179325. doi: 10.1371/journal.pone.0179325 (PMC5469477; doi:10.1371/journal.pone.0179325)
Supplement: S1 File — (ZIP) [file pone.0179325.s001.zip › data/case_1/report_1_A_7.txt]

  
 ******************************************************************************
   RESULT Report
 ******************************************************************************
  
  Case: 1A7
  
  ------------------------------------------------------------------------------
  Forces in the screws (in bone and pmma)
  ------------------------------------------------------------------------------
  
  
  Plate     FX           FY          FZ        Shear       Total
  
   1.    -11.5126      1.3847      0.6684      1.5376     11.6148
   1.     11.5126     -1.3847     -0.6684      1.5376     11.6148
   2.    -16.8459     -0.5668      2.1332      2.2073     16.9899
   2.     16.8459      0.5668     -2.1332      2.2073     16.9899
   3.     -9.8529     -3.1217      0.7677      3.2147     10.3641
   3.      9.8529      3.1217     -0.7677      3.2147     10.3641
   4.     -2.0285     -2.1572      1.4460      2.5970      3.2954
   4.      2.0285      2.1572     -1.4460      2.5970      3.2954
   5.    -19.0340     -0.7414      2.2319      2.3518     19.1788
   5.     19.0340      0.7414     -2.2319      2.3518     19.1788
  
  ------------------------------------------------------------------------------
  Stresses in the PMMA
  ------------------------------------------------------------------------------
  
  Maximum Stress Intensity in PMMA plate is:  10.19 MPa
  
  ------------------------------------------------------------------------------
  Strains in the bone
  ------------------------------------------------------------------------------
  
  Maximum Strain Intensity in bonee is:    0.00081
  
  ------------------------------------------------------------------------------
  Normal displacements of the PMMA inside surface
  ------------------------------------------------------------------------------
  
  
  Maximum normal displacement = 0.0936  at node 362147.
  
