# Supplementary material for: Finite element analysis of 6 large PMMA skull reconstructions: A multi-criteria evaluation approach
Source: PLoS One. 2017 Jun 13;12(6):e0179325. doi: 10.1371/journal.pone.0179325 (PMC5469477; doi:10.1371/journal.pone.0179325)
Supplement: S1 File — (ZIP) [file pone.0179325.s001.zip › data/case_1/report_1_B_1.txt]

  
 ******************************************************************************
   RESULT Report
 ******************************************************************************
  
  Case: 1B1
  
  ------------------------------------------------------------------------------
  Forces in the screws (in bone and pmma)
  ------------------------------------------------------------------------------
  
  
  Plate     FX           FY          FZ        Shear       Total
  
   1.    -15.3624    -19.7451      1.8631     19.8328     25.0867
   1.     15.3624     19.7451     -1.8631     19.8328     25.0867
   2.     33.7181     11.3033      1.2888     11.3765     35.5856
   2.    -33.7181    -11.3033     -1.2888     11.3765     35.5856
   3.    -53.2899    -11.2632     14.6709     18.4958     56.4084
   3.     53.2899     11.2632    -14.6709     18.4958     56.4084
  
  ------------------------------------------------------------------------------
  Stresses in the PMMA
  ------------------------------------------------------------------------------
  
  Maximum Stress Intensity in PMMA plate is:   7.25 MPa
  
  ------------------------------------------------------------------------------
  Strains in the bone
  ------------------------------------------------------------------------------
  
  Maximum Strain Intensity in bonee is:    0.00191
  
  ------------------------------------------------------------------------------
  Normal displacements of the PMMA inside surface
  ------------------------------------------------------------------------------
  
  
  Maximum normal displacement = 1.2594  at node 366067.
  
