# Supplementary material for: Finite element analysis of 6 large PMMA skull reconstructions: A multi-criteria evaluation approach
Source: PLoS One. 2017 Jun 13;12(6):e0179325. doi: 10.1371/journal.pone.0179325 (PMC5469477; doi:10.1371/journal.pone.0179325)
Supplement: S1 File — (ZIP) [file pone.0179325.s001.zip › data/case_1/report_1_B_2.txt]

  
 ******************************************************************************
   RESULT Report
 ******************************************************************************
  
  Case: 1B2
  
  ------------------------------------------------------------------------------
  Forces in the screws (in bone and pmma)
  ------------------------------------------------------------------------------
  
  
  Plate     FX           FY          FZ        Shear       Total
  
   1.    -19.7606      8.2734     -4.0003      9.1898     21.7930
   1.     19.7606     -8.2734      4.0003      9.1898     21.7930
   2.    -45.2351      6.3953    -10.7739     12.5290     46.9382
   2.     45.2351     -6.3953     10.7739     12.5290     46.9382
   3.     13.3966      2.1174      1.3606      2.5169     13.6310
   3.    -13.3966     -2.1174     -1.3606      2.5169     13.6310
  
  ------------------------------------------------------------------------------
  Stresses in the PMMA
  ------------------------------------------------------------------------------
  
  Maximum Stress Intensity in PMMA plate is:   5.22 MPa
  
  ------------------------------------------------------------------------------
  Strains in the bone
  ------------------------------------------------------------------------------
  
  Maximum Strain Intensity in bonee is:    0.00125
  
  ------------------------------------------------------------------------------
  Normal displacements of the PMMA inside surface
  ------------------------------------------------------------------------------
  
  
  Maximum normal displacement = 0.6318  at node 361746.
  
