# Supplementary material for: Finite element analysis of 6 large PMMA skull reconstructions: A multi-criteria evaluation approach
Source: PLoS One. 2017 Jun 13;12(6):e0179325. doi: 10.1371/journal.pone.0179325 (PMC5469477; doi:10.1371/journal.pone.0179325)
Supplement: S1 File — (ZIP) [file pone.0179325.s001.zip › data/case_1/report_1_B_3.txt]

  
 ******************************************************************************
   RESULT Report
 ******************************************************************************
  
  Case: 1B3
  
  ------------------------------------------------------------------------------
  Forces in the screws (in bone and pmma)
  ------------------------------------------------------------------------------
  
  
  Plate     FX           FY          FZ        Shear       Total
  
   1.    -17.0354      7.0371     -1.8731      7.2822     18.5266
   1.     17.0354     -7.0371      1.8731      7.2822     18.5266
   2.     21.6474     -4.3844     -2.1604      4.8878     22.1923
   2.    -21.6474      4.3844      2.1604      4.8878     22.1923
   3.    -46.4789     -4.5133      9.7661     10.7586     47.7078
   3.     46.4789      4.5133     -9.7661     10.7586     47.7078
  
  ------------------------------------------------------------------------------
  Stresses in the PMMA
  ------------------------------------------------------------------------------
  
  Maximum Stress Intensity in PMMA plate is:   9.10 MPa
  
  ------------------------------------------------------------------------------
  Strains in the bone
  ------------------------------------------------------------------------------
  
  Maximum Strain Intensity in bonee is:    0.00150
  
  ------------------------------------------------------------------------------
  Normal displacements of the PMMA inside surface
  ------------------------------------------------------------------------------
  
  
  Maximum normal displacement = 0.8510  at node 340721.
  
