# Supplementary material for: Finite element analysis of 6 large PMMA skull reconstructions: A multi-criteria evaluation approach
Source: PLoS One. 2017 Jun 13;12(6):e0179325. doi: 10.1371/journal.pone.0179325 (PMC5469477; doi:10.1371/journal.pone.0179325)
Supplement: S1 File — (ZIP) [file pone.0179325.s001.zip › data/case_1/report_1_B_4.txt]

  
 ******************************************************************************
   RESULT Report
 ******************************************************************************
  
  Case: 1B4
  
  ------------------------------------------------------------------------------
  Forces in the screws (in bone and pmma)
  ------------------------------------------------------------------------------
  
  
  Plate     FX           FY          FZ        Shear       Total
  
   1.    -38.3422     -2.3242     10.3319     10.5901     39.7778
   1.     38.3422      2.3242    -10.3319     10.5901     39.7778
   2.    -19.2775    -12.8996      2.7418     13.1877     23.3567
   2.     19.2775     12.8996     -2.7418     13.1877     23.3567
   3.      7.7020      3.4221      1.3278      3.6707      8.5319
   3.     -7.7020     -3.4221     -1.3278      3.6707      8.5319
  
  ------------------------------------------------------------------------------
  Stresses in the PMMA
  ------------------------------------------------------------------------------
  
  Maximum Stress Intensity in PMMA plate is:   4.92 MPa
  
  ------------------------------------------------------------------------------
  Strains in the bone
  ------------------------------------------------------------------------------
  
  Maximum Strain Intensity in bonee is:    0.00122
  
  ------------------------------------------------------------------------------
  Normal displacements of the PMMA inside surface
  ------------------------------------------------------------------------------
  
  
  Maximum normal displacement = 0.5454  at node 362127.
  
