# Supplementary material for: Finite element analysis of 6 large PMMA skull reconstructions: A multi-criteria evaluation approach
Source: PLoS One. 2017 Jun 13;12(6):e0179325. doi: 10.1371/journal.pone.0179325 (PMC5469477; doi:10.1371/journal.pone.0179325)
Supplement: S1 File — (ZIP) [file pone.0179325.s001.zip › data/case_1/report_1_B_5.txt]

  
 ******************************************************************************
   RESULT Report
 ******************************************************************************
  
  Case: 1B5
  
  ------------------------------------------------------------------------------
  Forces in the screws (in bone and pmma)
  ------------------------------------------------------------------------------
  
  
  Plate     FX           FY          FZ        Shear       Total
  
   1.    -42.5921      9.0506    -11.0374     14.2736     44.9202
   1.     42.5921     -9.0506     11.0374     14.2736     44.9202
   2.      7.9592     12.6084      0.1076     12.6089     14.9108
   2.     -7.9592    -12.6084     -0.1076     12.6089     14.9108
   3.     -8.5316     13.3163     -2.0673     13.4758     15.9495
   3.      8.5316    -13.3163      2.0673     13.4758     15.9495
  
  ------------------------------------------------------------------------------
  Stresses in the PMMA
  ------------------------------------------------------------------------------
  
  Maximum Stress Intensity in PMMA plate is:   6.08 MPa
  
  ------------------------------------------------------------------------------
  Strains in the bone
  ------------------------------------------------------------------------------
  
  Maximum Strain Intensity in bonee is:    0.00108
  
  ------------------------------------------------------------------------------
  Normal displacements of the PMMA inside surface
  ------------------------------------------------------------------------------
  
  
  Maximum normal displacement = 0.4968  at node 339955.
  
