# Supplementary material for: Finite element analysis of 6 large PMMA skull reconstructions: A multi-criteria evaluation approach
Source: PLoS One. 2017 Jun 13;12(6):e0179325. doi: 10.1371/journal.pone.0179325 (PMC5469477; doi:10.1371/journal.pone.0179325)
Supplement: S1 File — (ZIP) [file pone.0179325.s001.zip › data/case_1/report_1_B_6.txt]

  
 ******************************************************************************
   RESULT Report
 ******************************************************************************
  
  Case: 1B6
  
  ------------------------------------------------------------------------------
  Forces in the screws (in bone and pmma)
  ------------------------------------------------------------------------------
  
  
  Plate     FX           FY          FZ        Shear       Total
  
   1.    -26.3517     -4.2360      5.9007      7.2637     27.3345
   1.     26.3517      4.2360     -5.9007      7.2637     27.3345
   2.    -26.0284      2.3173     -4.6320      5.1793     26.5387
   2.     26.0284     -2.3173      4.6320      5.1793     26.5387
   3.     -3.1798      3.6882      0.9026      3.7971      4.9527
   3.      3.1798     -3.6882     -0.9026      3.7971      4.9527
   4.      4.7646     -2.8659     -0.7244      2.9560      5.6071
   4.     -4.7646      2.8659      0.7244      2.9560      5.6071
  
  ------------------------------------------------------------------------------
  Stresses in the PMMA
  ------------------------------------------------------------------------------
  
  Maximum Stress Intensity in PMMA plate is:   9.15 MPa
  
  ------------------------------------------------------------------------------
  Strains in the bone
  ------------------------------------------------------------------------------
  
  Maximum Strain Intensity in bonee is:    0.00066
  
  ------------------------------------------------------------------------------
  Normal displacements of the PMMA inside surface
  ------------------------------------------------------------------------------
  
  
  Maximum normal displacement = 0.2106  at node 340733.
  
