# Supplementary material for: Finite element analysis of 6 large PMMA skull reconstructions: A multi-criteria evaluation approach
Source: PLoS One. 2017 Jun 13;12(6):e0179325. doi: 10.1371/journal.pone.0179325 (PMC5469477; doi:10.1371/journal.pone.0179325)
Supplement: S1 File — (ZIP) [file pone.0179325.s001.zip › data/case_1/report_1_B_7.txt]

  
 ******************************************************************************
   RESULT Report
 ******************************************************************************
  
  Case: 1B7
  
  ------------------------------------------------------------------------------
  Forces in the screws (in bone and pmma)
  ------------------------------------------------------------------------------
  
  
  Plate     FX           FY          FZ        Shear       Total
  
   1.      9.1931     -0.6685     -1.0285      1.2267      9.2745
   1.     -9.1931      0.6685      1.0285      1.2267      9.2745
   2.    -28.9010      3.5868      7.1812      8.0272     29.9951
   2.     28.9010     -3.5868     -7.1812      8.0272     29.9951
   3.     -1.4146     -4.2149     -0.0387      4.2151      4.4462
   3.      1.4146      4.2149      0.0387      4.2151      4.4462
   4.     19.5238     -5.1398     -2.9824      5.9424     20.4081
   4.    -19.5238      5.1398      2.9824      5.9424     20.4081
   5.    -34.2203    -13.4242      6.5258     14.9264     37.3340
   5.     34.2203     13.4242     -6.5258     14.9264     37.3340
  
  ------------------------------------------------------------------------------
  Stresses in the PMMA
  ------------------------------------------------------------------------------
  
  Maximum Stress Intensity in PMMA plate is:   6.23 MPa
  
  ------------------------------------------------------------------------------
  Strains in the bone
  ------------------------------------------------------------------------------
  
  Maximum Strain Intensity in bonee is:    0.00115
  
  ------------------------------------------------------------------------------
  Normal displacements of the PMMA inside surface
  ------------------------------------------------------------------------------
  
  
  Maximum normal displacement = 0.5419  at node 362127.
  
