# Supplementary material for: Finite element analysis of 6 large PMMA skull reconstructions: A multi-criteria evaluation approach
Source: PLoS One. 2017 Jun 13;12(6):e0179325. doi: 10.1371/journal.pone.0179325 (PMC5469477; doi:10.1371/journal.pone.0179325)
Supplement: S1 File — (ZIP) [file pone.0179325.s001.zip › data/case_1/report_1_C_1.txt]

  
 ******************************************************************************
   RESULT Report
 ******************************************************************************
  
  Case: 1C1
  
  ------------------------------------------------------------------------------
  Forces in the screws (in bone and pmma)
  ------------------------------------------------------------------------------
  
  
  Plate     FX           FY          FZ        Shear       Total
  
   1.    -21.9234     -1.8912      2.1395      2.8556     22.1086
   1.     21.9234      1.8912     -2.1395      2.8556     22.1086
   2.    -14.7394      2.7756     -1.6672      3.2378     15.0908
   2.     14.7394     -2.7756      1.6672      3.2378     15.0908
   3.    -17.5897     -3.7902      3.6196      5.2409     18.3539
   3.     17.5897      3.7902     -3.6196      5.2409     18.3539
  
  ------------------------------------------------------------------------------
  Stresses in the PMMA
  ------------------------------------------------------------------------------
  
  Maximum Stress Intensity in PMMA plate is:   1.97 MPa
  
  ------------------------------------------------------------------------------
  Strains in the bone
  ------------------------------------------------------------------------------
  
  Maximum Strain Intensity in bonee is:    0.00086
  
  ------------------------------------------------------------------------------
  Normal displacements of the PMMA inside surface
  ------------------------------------------------------------------------------
  
  
  Maximum normal displacement = 0.2447  at node 366081.
  
