# Supplementary material for: Finite element analysis of 6 large PMMA skull reconstructions: A multi-criteria evaluation approach
Source: PLoS One. 2017 Jun 13;12(6):e0179325. doi: 10.1371/journal.pone.0179325 (PMC5469477; doi:10.1371/journal.pone.0179325)
Supplement: S1 File — (ZIP) [file pone.0179325.s001.zip › data/case_1/report_1_C_2.txt]

  
 ******************************************************************************
   RESULT Report
 ******************************************************************************
  
  Case: 1C2
  
  ------------------------------------------------------------------------------
  Forces in the screws (in bone and pmma)
  ------------------------------------------------------------------------------
  
  
  Plate     FX           FY          FZ        Shear       Total
  
   1.    -18.6166     -3.5197     -2.5470      4.3446     19.1168
   1.     18.6166      3.5197      2.5470      4.3446     19.1168
   2.     -2.2886      1.1295     -1.3338      1.7478      2.8797
   2.      2.2886     -1.1295      1.3338      1.7478      2.8797
   3.    -32.1811     -9.6217     -4.4945     10.6197     33.8881
   3.     32.1811      9.6217      4.4945     10.6197     33.8881
  
  ------------------------------------------------------------------------------
  Stresses in the PMMA
  ------------------------------------------------------------------------------
  
  Maximum Stress Intensity in PMMA plate is:   7.18 MPa
  
  ------------------------------------------------------------------------------
  Strains in the bone
  ------------------------------------------------------------------------------
  
  Maximum Strain Intensity in bonee is:    0.00131
  
  ------------------------------------------------------------------------------
  Normal displacements of the PMMA inside surface
  ------------------------------------------------------------------------------
  
  
  Maximum normal displacement = 0.3193  at node 363929.
  
