# Supplementary material for: Finite element analysis of 6 large PMMA skull reconstructions: A multi-criteria evaluation approach
Source: PLoS One. 2017 Jun 13;12(6):e0179325. doi: 10.1371/journal.pone.0179325 (PMC5469477; doi:10.1371/journal.pone.0179325)
Supplement: S1 File — (ZIP) [file pone.0179325.s001.zip › data/case_1/report_1_C_3.txt]

  
 ******************************************************************************
   RESULT Report
 ******************************************************************************
  
  Case: 1C3
  
  ------------------------------------------------------------------------------
  Forces in the screws (in bone and pmma)
  ------------------------------------------------------------------------------
  
  
  Plate     FX           FY          FZ        Shear       Total
  
   1.    -20.5364      6.3938      0.5810      6.4201     21.5165
   1.     20.5364     -6.3938     -0.5810      6.4201     21.5165
   2.    -24.4843      3.5395      2.9646      4.6170     24.9158
   2.     24.4843     -3.5395     -2.9646      4.6170     24.9158
   3.     -5.4969      2.7118      1.1315      2.9384      6.2330
   3.      5.4969     -2.7118     -1.1315      2.9384      6.2330
  
  ------------------------------------------------------------------------------
  Stresses in the PMMA
  ------------------------------------------------------------------------------
  
  Maximum Stress Intensity in PMMA plate is:   9.53 MPa
  
  ------------------------------------------------------------------------------
  Strains in the bone
  ------------------------------------------------------------------------------
  
  Maximum Strain Intensity in bonee is:    0.00077
  
  ------------------------------------------------------------------------------
  Normal displacements of the PMMA inside surface
  ------------------------------------------------------------------------------
  
  
  Maximum normal displacement = 0.2275  at node 365283.
  
