# Supplementary material for: Finite element analysis of 6 large PMMA skull reconstructions: A multi-criteria evaluation approach
Source: PLoS One. 2017 Jun 13;12(6):e0179325. doi: 10.1371/journal.pone.0179325 (PMC5469477; doi:10.1371/journal.pone.0179325)
Supplement: S1 File — (ZIP) [file pone.0179325.s001.zip › data/case_1/report_1_C_4.txt]

  
 ******************************************************************************
   RESULT Report
 ******************************************************************************
  
  Case: 1C4
  
  ------------------------------------------------------------------------------
  Forces in the screws (in bone and pmma)
  ------------------------------------------------------------------------------
  
  
  Plate     FX           FY          FZ        Shear       Total
  
   1.    -15.6141     -0.4988      1.6820      1.7544     15.7123
   1.     15.6141      0.4988     -1.6820      1.7544     15.7123
   2.     -7.5130      3.2305      0.8979      3.3529      8.2272
   2.      7.5130     -3.2305     -0.8979      3.3529      8.2272
   3.    -30.9113     -1.7183     -2.0661      2.6872     31.0279
   3.     30.9113      1.7183      2.0661      2.6872     31.0279
  
  ------------------------------------------------------------------------------
  Stresses in the PMMA
  ------------------------------------------------------------------------------
  
  Maximum Stress Intensity in PMMA plate is:   7.23 MPa
  
  ------------------------------------------------------------------------------
  Strains in the bone
  ------------------------------------------------------------------------------
  
  Maximum Strain Intensity in bonee is:    0.00091
  
  ------------------------------------------------------------------------------
  Normal displacements of the PMMA inside surface
  ------------------------------------------------------------------------------
  
  
  Maximum normal displacement = 0.1023  at node 366011.
  
