# Supplementary material for: Finite element analysis of 6 large PMMA skull reconstructions: A multi-criteria evaluation approach
Source: PLoS One. 2017 Jun 13;12(6):e0179325. doi: 10.1371/journal.pone.0179325 (PMC5469477; doi:10.1371/journal.pone.0179325)
Supplement: S1 File — (ZIP) [file pone.0179325.s001.zip › data/case_1/report_1_C_5.txt]

  
 ******************************************************************************
   RESULT Report
 ******************************************************************************
  
  Case: 1C5
  
  ------------------------------------------------------------------------------
  Forces in the screws (in bone and pmma)
  ------------------------------------------------------------------------------
  
  
  Plate     FX           FY          FZ        Shear       Total
  
   1.    -14.6420      4.6094     -1.9780      5.0159     15.4773
   1.     14.6420     -4.6094      1.9780      5.0159     15.4773
   2.    -28.5620      2.7745     -1.7621      3.2868     28.7505
   2.     28.5620     -2.7745      1.7621      3.2868     28.7505
   3.     -9.7039      0.4000     -2.1753      2.2118      9.9528
   3.      9.7039     -0.4000      2.1753      2.2118      9.9528
  
  ------------------------------------------------------------------------------
  Stresses in the PMMA
  ------------------------------------------------------------------------------
  
  Maximum Stress Intensity in PMMA plate is:   7.75 MPa
  
  ------------------------------------------------------------------------------
  Strains in the bone
  ------------------------------------------------------------------------------
  
  Maximum Strain Intensity in bonee is:    0.00089
  
  ------------------------------------------------------------------------------
  Normal displacements of the PMMA inside surface
  ------------------------------------------------------------------------------
  
  
  Maximum normal displacement = 0.0935  at node 365421.
  
