# Supplementary material for: Finite element analysis of 6 large PMMA skull reconstructions: A multi-criteria evaluation approach
Source: PLoS One. 2017 Jun 13;12(6):e0179325. doi: 10.1371/journal.pone.0179325 (PMC5469477; doi:10.1371/journal.pone.0179325)
Supplement: S1 File — (ZIP) [file pone.0179325.s001.zip › data/case_1/report_1_C_6.txt]

  
 ******************************************************************************
   RESULT Report
 ******************************************************************************
  
  Case: 1C6
  
  ------------------------------------------------------------------------------
  Forces in the screws (in bone and pmma)
  ------------------------------------------------------------------------------
  
  
  Plate     FX           FY          FZ        Shear       Total
  
   1.    -11.7958     -2.4864      0.9609      2.6656     12.0932
   1.     11.7958      2.4864     -0.9609      2.6656     12.0932
   2.     -4.4686     -3.5208     -0.1980      3.5264      5.6924
   2.      4.4686      3.5208      0.1980      3.5264      5.6924
   3.    -24.4031     -4.3782      2.1924      4.8964     24.8895
   3.     24.4031      4.3782     -2.1924      4.8964     24.8895
   4.    -15.2992     -0.3447      1.7519      1.7855     15.4030
   4.     15.2992      0.3447     -1.7519      1.7855     15.4030
  
  ------------------------------------------------------------------------------
  Stresses in the PMMA
  ------------------------------------------------------------------------------
  
  Maximum Stress Intensity in PMMA plate is:   7.76 MPa
  
  ------------------------------------------------------------------------------
  Strains in the bone
  ------------------------------------------------------------------------------
  
  Maximum Strain Intensity in bonee is:    0.00087
  
  ------------------------------------------------------------------------------
  Normal displacements of the PMMA inside surface
  ------------------------------------------------------------------------------
  
  
  Maximum normal displacement = 0.0906  at node 365083.
  
