# Supplementary material for: Finite element analysis of 6 large PMMA skull reconstructions: A multi-criteria evaluation approach
Source: PLoS One. 2017 Jun 13;12(6):e0179325. doi: 10.1371/journal.pone.0179325 (PMC5469477; doi:10.1371/journal.pone.0179325)
Supplement: S1 File — (ZIP) [file pone.0179325.s001.zip › data/case_1/report_1_C_7.txt]

  
 ******************************************************************************
   RESULT Report
 ******************************************************************************
  
  Case: 1C7
  
  ------------------------------------------------------------------------------
  Forces in the screws (in bone and pmma)
  ------------------------------------------------------------------------------
  
  
  Plate     FX           FY          FZ        Shear       Total
  
   1.    -18.3688      4.7990      1.3700      4.9907     19.0347
   1.     18.3688     -4.7990     -1.3700      4.9907     19.0347
   2.    -13.4011     -0.8540      1.5856      1.8009     13.5215
   2.     13.4011      0.8540     -1.5856      1.8009     13.5215
   3.    -13.7772      0.2473      1.1599      1.1860     13.8282
   3.     13.7772     -0.2473     -1.1599      1.1860     13.8282
   4.     -2.1199      1.0288      1.0894      1.4984      2.5960
   4.      2.1199     -1.0288     -1.0894      1.4984      2.5960
   5.     -9.6254      1.5663      0.8609      1.7873      9.7899
   5.      9.6254     -1.5663     -0.8609      1.7873      9.7899
  
  ------------------------------------------------------------------------------
  Stresses in the PMMA
  ------------------------------------------------------------------------------
  
  Maximum Stress Intensity in PMMA plate is:   8.58 MPa
  
  ------------------------------------------------------------------------------
  Strains in the bone
  ------------------------------------------------------------------------------
  
  Maximum Strain Intensity in bonee is:    0.00085
  
  ------------------------------------------------------------------------------
  Normal displacements of the PMMA inside surface
  ------------------------------------------------------------------------------
  
  
  Maximum normal displacement = 0.0735  at node 366035.
  
