# Supplementary material for: Finite element analysis of 6 large PMMA skull reconstructions: A multi-criteria evaluation approach
Source: PLoS One. 2017 Jun 13;12(6):e0179325. doi: 10.1371/journal.pone.0179325 (PMC5469477; doi:10.1371/journal.pone.0179325)
Supplement: S1 File — (ZIP) [file pone.0179325.s001.zip › data/case_2/report_2_A_1.txt]

  
 ******************************************************************************
   RESULT Report
 ******************************************************************************
  
  Case: 2A1
  
  ------------------------------------------------------------------------------
  Forces in the screws (in bone and pmma)
  ------------------------------------------------------------------------------
  
  
  Plate     FX           FY          FZ        Shear       Total
  
   1.     -0.9025     -6.7559      2.1541      7.0910      7.1483
   1.      0.9025      6.7559     -2.1541      7.0910      7.1483
   2.    -13.6100      1.9889      0.7750      2.1346     13.7764
   2.     13.6100     -1.9889     -0.7750      2.1346     13.7764
   3.    -31.0871      5.8785     -2.2419      6.2915     31.7174
   3.     31.0871     -5.8785      2.2419      6.2915     31.7174
  
  ------------------------------------------------------------------------------
  Stresses in the PMMA
  ------------------------------------------------------------------------------
  
  Maximum Stress Intensity in PMMA plate is:   3.82 MPa
  
  ------------------------------------------------------------------------------
  Strains in the bone
  ------------------------------------------------------------------------------
  
  Maximum Strain Intensity in bonee is:    0.00077
  
  ------------------------------------------------------------------------------
  Normal displacements of the PMMA inside surface
  ------------------------------------------------------------------------------
  
  
  Maximum normal displacement = 0.1718  at node 340801.
  
