# Supplementary material for: Finite element analysis of 6 large PMMA skull reconstructions: A multi-criteria evaluation approach
Source: PLoS One. 2017 Jun 13;12(6):e0179325. doi: 10.1371/journal.pone.0179325 (PMC5469477; doi:10.1371/journal.pone.0179325)
Supplement: S1 File — (ZIP) [file pone.0179325.s001.zip › data/case_2/report_2_A_2.txt]

  
 ******************************************************************************
   RESULT Report
 ******************************************************************************
  
  Case: 2A2
  
  ------------------------------------------------------------------------------
  Forces in the screws (in bone and pmma)
  ------------------------------------------------------------------------------
  
  
  Plate     FX           FY          FZ        Shear       Total
  
   1.     -6.4089     -4.7797     -2.7269      5.5029      8.4473
   1.      6.4089      4.7797      2.7269      5.5029      8.4473
   2.    -20.6596      0.7194      0.8768      1.1342     20.6907
   2.     20.6596     -0.7194     -0.8768      1.1342     20.6907
   3.    -25.4966     -2.5394     -1.0453      2.7462     25.6441
   3.     25.4966      2.5394      1.0453      2.7462     25.6441
  
  ------------------------------------------------------------------------------
  Stresses in the PMMA
  ------------------------------------------------------------------------------
  
  Maximum Stress Intensity in PMMA plate is:   5.07 MPa
  
  ------------------------------------------------------------------------------
  Strains in the bone
  ------------------------------------------------------------------------------
  
  Maximum Strain Intensity in bonee is:    0.00063
  
  ------------------------------------------------------------------------------
  Normal displacements of the PMMA inside surface
  ------------------------------------------------------------------------------
  
  
  Maximum normal displacement = 0.0683  at node 365578.
  
