# Supplementary material for: Finite element analysis of 6 large PMMA skull reconstructions: A multi-criteria evaluation approach
Source: PLoS One. 2017 Jun 13;12(6):e0179325. doi: 10.1371/journal.pone.0179325 (PMC5469477; doi:10.1371/journal.pone.0179325)
Supplement: S1 File — (ZIP) [file pone.0179325.s001.zip › data/case_2/report_2_A_3.txt]

  
 ******************************************************************************
   RESULT Report
 ******************************************************************************
  
  Case: 2A3
  
  ------------------------------------------------------------------------------
  Forces in the screws (in bone and pmma)
  ------------------------------------------------------------------------------
  
  
  Plate     FX           FY          FZ        Shear       Total
  
   1.    -26.9493      9.5380     -1.2986      9.6260     28.6168
   1.     26.9493     -9.5380      1.2986      9.6260     28.6168
   2.    -13.6498      8.2719      3.8886      9.1403     16.4275
   2.     13.6498     -8.2719     -3.8886      9.1403     16.4275
   3.     -1.2819     10.7425     -3.2310     11.2179     11.2909
   3.      1.2819    -10.7425      3.2310     11.2179     11.2909
  
  ------------------------------------------------------------------------------
  Stresses in the PMMA
  ------------------------------------------------------------------------------
  
  Maximum Stress Intensity in PMMA plate is:   3.68 MPa
  
  ------------------------------------------------------------------------------
  Strains in the bone
  ------------------------------------------------------------------------------
  
  Maximum Strain Intensity in bonee is:    0.00069
  
  ------------------------------------------------------------------------------
  Normal displacements of the PMMA inside surface
  ------------------------------------------------------------------------------
  
  
  Maximum normal displacement = 0.1431  at node 340795.
  
