# Supplementary material for: Finite element analysis of 6 large PMMA skull reconstructions: A multi-criteria evaluation approach
Source: PLoS One. 2017 Jun 13;12(6):e0179325. doi: 10.1371/journal.pone.0179325 (PMC5469477; doi:10.1371/journal.pone.0179325)
Supplement: S1 File — (ZIP) [file pone.0179325.s001.zip › data/case_2/report_2_A_4.txt]

  
 ******************************************************************************
   RESULT Report
 ******************************************************************************
  
  Case: 2A4
  
  ------------------------------------------------------------------------------
  Forces in the screws (in bone and pmma)
  ------------------------------------------------------------------------------
  
  
  Plate     FX           FY          FZ        Shear       Total
  
   1.    -30.3281      1.0717     -1.4947      1.8392     30.3838
   1.     30.3281     -1.0717      1.4947      1.8392     30.3838
   2.    -18.3316     -4.3072      1.5686      4.5839     18.8961
   2.     18.3316      4.3072     -1.5686      4.5839     18.8961
   3.     -5.9625      4.8797      2.5061      5.4856      8.1021
   3.      5.9625     -4.8797     -2.5061      5.4856      8.1021
  
  ------------------------------------------------------------------------------
  Stresses in the PMMA
  ------------------------------------------------------------------------------
  
  Maximum Stress Intensity in PMMA plate is:   3.87 MPa
  
  ------------------------------------------------------------------------------
  Strains in the bone
  ------------------------------------------------------------------------------
  
  Maximum Strain Intensity in bonee is:    0.00077
  
  ------------------------------------------------------------------------------
  Normal displacements of the PMMA inside surface
  ------------------------------------------------------------------------------
  
  
  Maximum normal displacement = 0.0746  at node 343791.
  
