# Supplementary material for: Finite element analysis of 6 large PMMA skull reconstructions: A multi-criteria evaluation approach
Source: PLoS One. 2017 Jun 13;12(6):e0179325. doi: 10.1371/journal.pone.0179325 (PMC5469477; doi:10.1371/journal.pone.0179325)
Supplement: S1 File — (ZIP) [file pone.0179325.s001.zip › data/case_2/report_2_A_5.txt]

  
 ******************************************************************************
   RESULT Report
 ******************************************************************************
  
  Case: 2A5
  
  ------------------------------------------------------------------------------
  Forces in the screws (in bone and pmma)
  ------------------------------------------------------------------------------
  
  
  Plate     FX           FY          FZ        Shear       Total
  
   1.    -14.2972     -0.4740      0.4232      0.6355     14.3113
   1.     14.2972      0.4740     -0.4232      0.6355     14.3113
   2.      3.2899      3.7541     -1.8646      4.1917      5.3286
   2.     -3.2899     -3.7541      1.8646      4.1917      5.3286
   3.    -30.6660      9.5862     -0.6640      9.6092     32.1363
   3.     30.6660     -9.5862      0.6640      9.6092     32.1363
  
  ------------------------------------------------------------------------------
  Stresses in the PMMA
  ------------------------------------------------------------------------------
  
  Maximum Stress Intensity in PMMA plate is:   3.69 MPa
  
  ------------------------------------------------------------------------------
  Strains in the bone
  ------------------------------------------------------------------------------
  
  Maximum Strain Intensity in bonee is:    0.00077
  
  ------------------------------------------------------------------------------
  Normal displacements of the PMMA inside surface
  ------------------------------------------------------------------------------
  
  
  Maximum normal displacement = 0.1615  at node 340801.
  
