# Supplementary material for: Finite element analysis of 6 large PMMA skull reconstructions: A multi-criteria evaluation approach
Source: PLoS One. 2017 Jun 13;12(6):e0179325. doi: 10.1371/journal.pone.0179325 (PMC5469477; doi:10.1371/journal.pone.0179325)
Supplement: S1 File — (ZIP) [file pone.0179325.s001.zip › data/case_2/report_2_A_6.txt]

  
 ******************************************************************************
   RESULT Report
 ******************************************************************************
  
  Case: 2A6
  
  ------------------------------------------------------------------------------
  Forces in the screws (in bone and pmma)
  ------------------------------------------------------------------------------
  
  
  Plate     FX           FY          FZ        Shear       Total
  
   1.    -20.8610     -0.9592     -0.7695      1.2297     20.8972
   1.     20.8610      0.9592      0.7695      1.2297     20.8972
   2.    -10.2042      2.7312      1.8841      3.3180     10.7301
   2.     10.2042     -2.7312     -1.8841      3.3180     10.7301
   3.      3.3382     -6.1938      1.9414      6.4910      7.2991
   3.     -3.3382      6.1938     -1.9414      6.4910      7.2991
   4.    -18.4656      0.6179     -0.9296      1.1163     18.4993
   4.     18.4656     -0.6179      0.9296      1.1163     18.4993
  
  ------------------------------------------------------------------------------
  Stresses in the PMMA
  ------------------------------------------------------------------------------
  
  Maximum Stress Intensity in PMMA plate is:   3.35 MPa
  
  ------------------------------------------------------------------------------
  Strains in the bone
  ------------------------------------------------------------------------------
  
  Maximum Strain Intensity in bonee is:    0.00068
  
  ------------------------------------------------------------------------------
  Normal displacements of the PMMA inside surface
  ------------------------------------------------------------------------------
  
  
  Maximum normal displacement = 0.0911  at node 340795.
  
