# Supplementary material for: Finite element analysis of 6 large PMMA skull reconstructions: A multi-criteria evaluation approach
Source: PLoS One. 2017 Jun 13;12(6):e0179325. doi: 10.1371/journal.pone.0179325 (PMC5469477; doi:10.1371/journal.pone.0179325)
Supplement: S1 File — (ZIP) [file pone.0179325.s001.zip › data/case_2/report_2_A_7.txt]

  
 ******************************************************************************
   RESULT Report
 ******************************************************************************
  
  Case: 2A7
  
  ------------------------------------------------------------------------------
  Forces in the screws (in bone and pmma)
  ------------------------------------------------------------------------------
  
  
  Plate     FX           FY          FZ        Shear       Total
  
   1.    -20.2846     -0.0519     -1.7173      1.7181     20.3573
   1.     20.2846      0.0519      1.7173      1.7181     20.3573
   2.    -14.5804      2.7872     -3.3565      4.3629     15.2191
   2.     14.5804     -2.7872      3.3565      4.3629     15.2191
   3.     -3.1150     -3.3701     -2.2845      4.0714      5.1263
   3.      3.1150      3.3701      2.2845      4.0714      5.1263
   4.     -9.3017      3.5239     -1.2719      3.7464     10.0278
   4.      9.3017     -3.5239      1.2719      3.7464     10.0278
   5.    -10.9450      0.8680     -0.6747      1.0994     11.0001
   5.     10.9450     -0.8680      0.6747      1.0994     11.0001
  
  ------------------------------------------------------------------------------
  Stresses in the PMMA
  ------------------------------------------------------------------------------
  
  Maximum Stress Intensity in PMMA plate is:   3.09 MPa
  
  ------------------------------------------------------------------------------
  Strains in the bone
  ------------------------------------------------------------------------------
  
  Maximum Strain Intensity in bonee is:    0.00078
  
  ------------------------------------------------------------------------------
  Normal displacements of the PMMA inside surface
  ------------------------------------------------------------------------------
  
  
  Maximum normal displacement = 0.0771  at node 360245.
  
