# Supplementary material for: Finite element analysis of 6 large PMMA skull reconstructions: A multi-criteria evaluation approach
Source: PLoS One. 2017 Jun 13;12(6):e0179325. doi: 10.1371/journal.pone.0179325 (PMC5469477; doi:10.1371/journal.pone.0179325)
Supplement: S1 File — (ZIP) [file pone.0179325.s001.zip › data/case_2/report_2_B_1.txt]

  
 ******************************************************************************
   RESULT Report
 ******************************************************************************
  
  Case: 2B1
  
  ------------------------------------------------------------------------------
  Forces in the screws (in bone and pmma)
  ------------------------------------------------------------------------------
  
  
  Plate     FX           FY          FZ        Shear       Total
  
   1.      3.4244      1.4862      0.9511      1.7645      3.8522
   1.     -3.4244     -1.4862     -0.9511      1.7645      3.8522
   2.      3.2204      6.7456     -0.3373      6.7540      7.4825
   2.     -3.2204     -6.7456      0.3373      6.7540      7.4825
   3.    -51.1448      6.7416     -4.4599      8.0833     51.7797
   3.     51.1448     -6.7416      4.4599      8.0833     51.7797
  
  ------------------------------------------------------------------------------
  Stresses in the PMMA
  ------------------------------------------------------------------------------
  
  Maximum Stress Intensity in PMMA plate is:   3.48 MPa
  
  ------------------------------------------------------------------------------
  Strains in the bone
  ------------------------------------------------------------------------------
  
  Maximum Strain Intensity in bonee is:    0.00098
  
  ------------------------------------------------------------------------------
  Normal displacements of the PMMA inside surface
  ------------------------------------------------------------------------------
  
  
  Maximum normal displacement = 0.3107  at node 341557.
  
