# Supplementary material for: Finite element analysis of 6 large PMMA skull reconstructions: A multi-criteria evaluation approach
Source: PLoS One. 2017 Jun 13;12(6):e0179325. doi: 10.1371/journal.pone.0179325 (PMC5469477; doi:10.1371/journal.pone.0179325)
Supplement: S1 File — (ZIP) [file pone.0179325.s001.zip › data/case_2/report_2_B_2.txt]

  
 ******************************************************************************
   RESULT Report
 ******************************************************************************
  
  Case: 2B2
  
  ------------------------------------------------------------------------------
  Forces in the screws (in bone and pmma)
  ------------------------------------------------------------------------------
  
  
  Plate     FX           FY          FZ        Shear       Total
  
   1.      1.5565     -4.5177     -1.3030      4.7019      4.9528
   1.     -1.5565      4.5177      1.3030      4.7019      4.9528
   2.     -4.6776      4.7321     -0.1142      4.7335      6.6548
   2.      4.6776     -4.7321      0.1142      4.7335      6.6548
   3.    -40.3474     -9.5923     -2.2074      9.8430     41.5307
   3.     40.3474      9.5923      2.2074      9.8430     41.5307
  
  ------------------------------------------------------------------------------
  Stresses in the PMMA
  ------------------------------------------------------------------------------
  
  Maximum Stress Intensity in PMMA plate is:   3.70 MPa
  
  ------------------------------------------------------------------------------
  Strains in the bone
  ------------------------------------------------------------------------------
  
  Maximum Strain Intensity in bonee is:    0.00078
  
  ------------------------------------------------------------------------------
  Normal displacements of the PMMA inside surface
  ------------------------------------------------------------------------------
  
  
  Maximum normal displacement = 0.1463  at node 340896.
  
