# Supplementary material for: Finite element analysis of 6 large PMMA skull reconstructions: A multi-criteria evaluation approach
Source: PLoS One. 2017 Jun 13;12(6):e0179325. doi: 10.1371/journal.pone.0179325 (PMC5469477; doi:10.1371/journal.pone.0179325)
Supplement: S1 File — (ZIP) [file pone.0179325.s001.zip › data/case_2/report_2_B_3.txt]

  
 ******************************************************************************
   RESULT Report
 ******************************************************************************
  
  Case: 2B3
  
  ------------------------------------------------------------------------------
  Forces in the screws (in bone and pmma)
  ------------------------------------------------------------------------------
  
  
  Plate     FX           FY          FZ        Shear       Total
  
   1.    -29.5773      8.0852     -1.9668      8.3210     30.7255
   1.     29.5773     -8.0852      1.9668      8.3210     30.7255
   2.    -25.4202     13.2717      8.4832     15.7513     29.9047
   2.     25.4202    -13.2717     -8.4832     15.7513     29.9047
   3.      4.1061     -7.6138      1.2564      7.7167      8.7412
   3.     -4.1061      7.6138     -1.2564      7.7167      8.7412
  
  ------------------------------------------------------------------------------
  Stresses in the PMMA
  ------------------------------------------------------------------------------
  
  Maximum Stress Intensity in PMMA plate is:   3.43 MPa
  
  ------------------------------------------------------------------------------
  Strains in the bone
  ------------------------------------------------------------------------------
  
  Maximum Strain Intensity in bonee is:    0.00122
  
  ------------------------------------------------------------------------------
  Normal displacements of the PMMA inside surface
  ------------------------------------------------------------------------------
  
  
  Maximum normal displacement = 0.3207  at node 341579.
  
