# Supplementary material for: Finite element analysis of 6 large PMMA skull reconstructions: A multi-criteria evaluation approach
Source: PLoS One. 2017 Jun 13;12(6):e0179325. doi: 10.1371/journal.pone.0179325 (PMC5469477; doi:10.1371/journal.pone.0179325)
Supplement: S1 File — (ZIP) [file pone.0179325.s001.zip › data/case_2/report_2_B_4.txt]

  
 ******************************************************************************
   RESULT Report
 ******************************************************************************
  
  Case: 2B4
  
  ------------------------------------------------------------------------------
  Forces in the screws (in bone and pmma)
  ------------------------------------------------------------------------------
  
  
  Plate     FX           FY          FZ        Shear       Total
  
   1.    -44.7690     -4.0540     -2.9114      4.9911     45.0464
   1.     44.7690      4.0540      2.9114      4.9911     45.0464
   2.     -4.1308      3.9014     -0.2003      3.9065      5.6854
   2.      4.1308     -3.9014      0.2003      3.9065      5.6854
   3.      1.8048      6.3744      1.4340      6.5337      6.7784
   3.     -1.8048     -6.3744     -1.4340      6.5337      6.7784
  
  ------------------------------------------------------------------------------
  Stresses in the PMMA
  ------------------------------------------------------------------------------
  
  Maximum Stress Intensity in PMMA plate is:   3.29 MPa
  
  ------------------------------------------------------------------------------
  Strains in the bone
  ------------------------------------------------------------------------------
  
  Maximum Strain Intensity in bonee is:    0.00097
  
  ------------------------------------------------------------------------------
  Normal displacements of the PMMA inside surface
  ------------------------------------------------------------------------------
  
  
  Maximum normal displacement = 0.1872  at node 340896.
  
