# Supplementary material for: Finite element analysis of 6 large PMMA skull reconstructions: A multi-criteria evaluation approach
Source: PLoS One. 2017 Jun 13;12(6):e0179325. doi: 10.1371/journal.pone.0179325 (PMC5469477; doi:10.1371/journal.pone.0179325)
Supplement: S1 File — (ZIP) [file pone.0179325.s001.zip › data/case_2/report_2_B_5.txt]

  
 ******************************************************************************
   RESULT Report
 ******************************************************************************
  
  Case: 2B5
  
  ------------------------------------------------------------------------------
  Forces in the screws (in bone and pmma)
  ------------------------------------------------------------------------------
  
  
  Plate     FX           FY          FZ        Shear       Total
  
   1.      0.4753      6.7689     -0.8852      6.8266      6.8431
   1.     -0.4753     -6.7689      0.8852      6.8266      6.8431
   2.      5.3517     -3.7285     -0.6299      3.7813      6.5528
   2.     -5.3517      3.7285      0.6299      3.7813      6.5528
   3.    -46.1785     15.8457     -2.3002     16.0118     48.8757
   3.     46.1785    -15.8457      2.3002     16.0118     48.8757
  
  ------------------------------------------------------------------------------
  Stresses in the PMMA
  ------------------------------------------------------------------------------
  
  Maximum Stress Intensity in PMMA plate is:   3.50 MPa
  
  ------------------------------------------------------------------------------
  Strains in the bone
  ------------------------------------------------------------------------------
  
  Maximum Strain Intensity in bonee is:    0.00093
  
  ------------------------------------------------------------------------------
  Normal displacements of the PMMA inside surface
  ------------------------------------------------------------------------------
  
  
  Maximum normal displacement = 0.3221  at node 341557.
  
