# Supplementary material for: Finite element analysis of 6 large PMMA skull reconstructions: A multi-criteria evaluation approach
Source: PLoS One. 2017 Jun 13;12(6):e0179325. doi: 10.1371/journal.pone.0179325 (PMC5469477; doi:10.1371/journal.pone.0179325)
Supplement: S1 File — (ZIP) [file pone.0179325.s001.zip › data/case_2/report_2_B_6.txt]

  
 ******************************************************************************
   RESULT Report
 ******************************************************************************
  
  Case: 2B6
  
  ------------------------------------------------------------------------------
  Forces in the screws (in bone and pmma)
  ------------------------------------------------------------------------------
  
  
  Plate     FX           FY          FZ        Shear       Total
  
   1.    -29.4461     -5.5966     -1.7557      5.8655     30.0246
   1.     29.4461      5.5966      1.7557      5.8655     30.0246
   2.    -19.4059      2.7662      3.2118      4.2388     19.8634
   2.     19.4059     -2.7662     -3.2118      4.2388     19.8634
   3.      3.7320     -0.7335      0.0004      0.7335      3.8034
   3.     -3.7320      0.7335     -0.0004      0.7335      3.8034
   4.     -5.9539     -2.9610     -0.0508      2.9615      6.6497
   4.      5.9539      2.9610      0.0508      2.9615      6.6497
  
  ------------------------------------------------------------------------------
  Stresses in the PMMA
  ------------------------------------------------------------------------------
  
  Maximum Stress Intensity in PMMA plate is:   3.24 MPa
  
  ------------------------------------------------------------------------------
  Strains in the bone
  ------------------------------------------------------------------------------
  
  Maximum Strain Intensity in bonee is:    0.00092
  
  ------------------------------------------------------------------------------
  Normal displacements of the PMMA inside surface
  ------------------------------------------------------------------------------
  
  
  Maximum normal displacement = 0.0973  at node 341554.
  
