# Supplementary material for: Finite element analysis of 6 large PMMA skull reconstructions: A multi-criteria evaluation approach
Source: PLoS One. 2017 Jun 13;12(6):e0179325. doi: 10.1371/journal.pone.0179325 (PMC5469477; doi:10.1371/journal.pone.0179325)
Supplement: S1 File — (ZIP) [file pone.0179325.s001.zip › data/case_2/report_2_B_7.txt]

  
 ******************************************************************************
   RESULT Report
 ******************************************************************************
  
  Case: 2B7
  
  ------------------------------------------------------------------------------
  Forces in the screws (in bone and pmma)
  ------------------------------------------------------------------------------
  
  
  Plate     FX           FY          FZ        Shear       Total
  
   1.    -36.2542     -5.2775     -3.0300      6.0855     36.7614
   1.     36.2542      5.2775      3.0300      6.0855     36.7614
   2.    -23.2623      3.8883     -5.9802      7.1331     24.3314
   2.     23.2623     -3.8883      5.9802      7.1331     24.3314
   3.      7.1788     -2.6024     -0.5613      2.6623      7.6565
   3.     -7.1788      2.6024      0.5613      2.6623      7.6565
   4.     -3.4451     -1.5029     -0.0800      1.5050      3.7595
   4.      3.4451      1.5029      0.0800      1.5050      3.7595
   5.      3.6290     -3.7751     -0.0132      3.7751      5.2365
   5.     -3.6290      3.7751      0.0132      3.7751      5.2365
  
  ------------------------------------------------------------------------------
  Stresses in the PMMA
  ------------------------------------------------------------------------------
  
  Maximum Stress Intensity in PMMA plate is:   3.43 MPa
  
  ------------------------------------------------------------------------------
  Strains in the bone
  ------------------------------------------------------------------------------
  
  Maximum Strain Intensity in bonee is:    0.00141
  
  ------------------------------------------------------------------------------
  Normal displacements of the PMMA inside surface
  ------------------------------------------------------------------------------
  
  
  Maximum normal displacement = 0.2012  at node 361071.
  
