# Supplementary material for: Finite element analysis of 6 large PMMA skull reconstructions: A multi-criteria evaluation approach
Source: PLoS One. 2017 Jun 13;12(6):e0179325. doi: 10.1371/journal.pone.0179325 (PMC5469477; doi:10.1371/journal.pone.0179325)
Supplement: S1 File — (ZIP) [file pone.0179325.s001.zip › data/case_2/report_2_C_1.txt]

  
 ******************************************************************************
   RESULT Report
 ******************************************************************************
  
  Case: 2C1
  
  ------------------------------------------------------------------------------
  Forces in the screws (in bone and pmma)
  ------------------------------------------------------------------------------
  
  
  Plate     FX           FY          FZ        Shear       Total
  
   1.     -6.5753    -15.3352      6.0583     16.4886     17.7513
   1.      6.5753     15.3352     -6.0583     16.4886     17.7513
   2.    -24.0713     -3.1207      1.6910      3.5494     24.3315
   2.     24.0713      3.1207     -1.6910      3.5494     24.3315
   3.    -11.0944      4.6996     -0.4320      4.7194     12.0565
   3.     11.0944     -4.6996      0.4320      4.7194     12.0565
  
  ------------------------------------------------------------------------------
  Stresses in the PMMA
  ------------------------------------------------------------------------------
  
  Maximum Stress Intensity in PMMA plate is:   1.92 MPa
  
  ------------------------------------------------------------------------------
  Strains in the bone
  ------------------------------------------------------------------------------
  
  Maximum Strain Intensity in bonee is:    0.00113
  
  ------------------------------------------------------------------------------
  Normal displacements of the PMMA inside surface
  ------------------------------------------------------------------------------
  
  
  Maximum normal displacement = 0.1348  at node 363041.
  
