# Supplementary material for: Finite element analysis of 6 large PMMA skull reconstructions: A multi-criteria evaluation approach
Source: PLoS One. 2017 Jun 13;12(6):e0179325. doi: 10.1371/journal.pone.0179325 (PMC5469477; doi:10.1371/journal.pone.0179325)
Supplement: S1 File — (ZIP) [file pone.0179325.s001.zip › data/case_2/report_2_C_2.txt]

  
 ******************************************************************************
   RESULT Report
 ******************************************************************************
  
  Case: 2C2
  
  ------------------------------------------------------------------------------
  Forces in the screws (in bone and pmma)
  ------------------------------------------------------------------------------
  
  
  Plate     FX           FY          FZ        Shear       Total
  
   1.     -0.1994     -4.7653     -2.4699      5.3673      5.3710
   1.      0.1994      4.7653      2.4699      5.3673      5.3710
   2.    -36.4320     -5.0931      2.0165      5.4778     36.8415
   2.     36.4320      5.0931     -2.0165      5.4778     36.8415
   3.    -11.7250      2.9961     -0.0955      2.9976     12.1021
   3.     11.7250     -2.9961      0.0955      2.9976     12.1021
  
  ------------------------------------------------------------------------------
  Stresses in the PMMA
  ------------------------------------------------------------------------------
  
  Maximum Stress Intensity in PMMA plate is:   3.70 MPa
  
  ------------------------------------------------------------------------------
  Strains in the bone
  ------------------------------------------------------------------------------
  
  Maximum Strain Intensity in bonee is:    0.00113
  
  ------------------------------------------------------------------------------
  Normal displacements of the PMMA inside surface
  ------------------------------------------------------------------------------
  
  
  Maximum normal displacement = 0.1620  at node 362166.
  
