# Supplementary material for: Finite element analysis of 6 large PMMA skull reconstructions: A multi-criteria evaluation approach
Source: PLoS One. 2017 Jun 13;12(6):e0179325. doi: 10.1371/journal.pone.0179325 (PMC5469477; doi:10.1371/journal.pone.0179325)
Supplement: S1 File — (ZIP) [file pone.0179325.s001.zip › data/case_2/report_2_C_3.txt]

  
 ******************************************************************************
   RESULT Report
 ******************************************************************************
  
  Case: 2C3
  
  ------------------------------------------------------------------------------
  Forces in the screws (in bone and pmma)
  ------------------------------------------------------------------------------
  
  
  Plate     FX           FY          FZ        Shear       Total
  
   1.    -25.5304      9.3157     -0.8417      9.3536     27.1899
   1.     25.5304     -9.3157      0.8417      9.3536     27.1899
   2.      0.8002      1.2931      0.8199      1.5311      1.7276
   2.     -0.8002     -1.2931     -0.8199      1.5311      1.7276
   3.     -5.8420     22.3544     -8.7892     24.0202     24.7204
   3.      5.8420    -22.3544      8.7892     24.0202     24.7204
  
  ------------------------------------------------------------------------------
  Stresses in the PMMA
  ------------------------------------------------------------------------------
  
  Maximum Stress Intensity in PMMA plate is:   3.78 MPa
  
  ------------------------------------------------------------------------------
  Strains in the bone
  ------------------------------------------------------------------------------
  
  Maximum Strain Intensity in bonee is:    0.00097
  
  ------------------------------------------------------------------------------
  Normal displacements of the PMMA inside surface
  ------------------------------------------------------------------------------
  
  
  Maximum normal displacement = 0.2365  at node 363955.
  
