# Supplementary material for: Finite element analysis of 6 large PMMA skull reconstructions: A multi-criteria evaluation approach
Source: PLoS One. 2017 Jun 13;12(6):e0179325. doi: 10.1371/journal.pone.0179325 (PMC5469477; doi:10.1371/journal.pone.0179325)
Supplement: S1 File — (ZIP) [file pone.0179325.s001.zip › data/case_2/report_2_C_4.txt]

  
 ******************************************************************************
   RESULT Report
 ******************************************************************************
  
  Case: 2C4
  
  ------------------------------------------------------------------------------
  Forces in the screws (in bone and pmma)
  ------------------------------------------------------------------------------
  
  
  Plate     FX           FY          FZ        Shear       Total
  
   1.    -15.5905      4.7920     -0.3454      4.8044     16.3140
   1.     15.5905     -4.7920      0.3454      4.8044     16.3140
   2.    -33.0478    -13.8960      3.9084     14.4352     36.0629
   2.     33.0478     13.8960     -3.9084     14.4352     36.0629
   3.     -1.1942      4.2734      1.8669      4.6634      4.8139
   3.      1.1942     -4.2734     -1.8669      4.6634      4.8139
  
  ------------------------------------------------------------------------------
  Stresses in the PMMA
  ------------------------------------------------------------------------------
  
  Maximum Stress Intensity in PMMA plate is:   4.43 MPa
  
  ------------------------------------------------------------------------------
  Strains in the bone
  ------------------------------------------------------------------------------
  
  Maximum Strain Intensity in bonee is:    0.00089
  
  ------------------------------------------------------------------------------
  Normal displacements of the PMMA inside surface
  ------------------------------------------------------------------------------
  
  
  Maximum normal displacement = 0.1047  at node 343813.
  
