# Supplementary material for: Finite element analysis of 6 large PMMA skull reconstructions: A multi-criteria evaluation approach
Source: PLoS One. 2017 Jun 13;12(6):e0179325. doi: 10.1371/journal.pone.0179325 (PMC5469477; doi:10.1371/journal.pone.0179325)
Supplement: S1 File — (ZIP) [file pone.0179325.s001.zip › data/case_2/report_2_C_5.txt]

  
 ******************************************************************************
   RESULT Report
 ******************************************************************************
  
  Case: 2C5
  
  ------------------------------------------------------------------------------
  Forces in the screws (in bone and pmma)
  ------------------------------------------------------------------------------
  
  
  Plate     FX           FY          FZ        Shear       Total
  
   1.    -24.9280     -7.5861      1.6516      7.7638     26.1091
   1.     24.9280      7.5861     -1.6516      7.7638     26.1091
   2.      4.5037     10.1825     -5.1861     11.4271     12.2826
   2.     -4.5037    -10.1825      5.1861     11.4271     12.2826
   3.    -13.6936      4.0321      0.6385      4.0824     14.2892
   3.     13.6936     -4.0321     -0.6385      4.0824     14.2892
  
  ------------------------------------------------------------------------------
  Stresses in the PMMA
  ------------------------------------------------------------------------------
  
  Maximum Stress Intensity in PMMA plate is:   1.81 MPa
  
  ------------------------------------------------------------------------------
  Strains in the bone
  ------------------------------------------------------------------------------
  
  Maximum Strain Intensity in bonee is:    0.00110
  
  ------------------------------------------------------------------------------
  Normal displacements of the PMMA inside surface
  ------------------------------------------------------------------------------
  
  
  Maximum normal displacement = 0.1076  at node 363025.
  
