# Supplementary material for: Finite element analysis of 6 large PMMA skull reconstructions: A multi-criteria evaluation approach
Source: PLoS One. 2017 Jun 13;12(6):e0179325. doi: 10.1371/journal.pone.0179325 (PMC5469477; doi:10.1371/journal.pone.0179325)
Supplement: S1 File — (ZIP) [file pone.0179325.s001.zip › data/case_2/report_2_C_6.txt]

  
 ******************************************************************************
   RESULT Report
 ******************************************************************************
  
  Case: 2C6
  
  ------------------------------------------------------------------------------
  Forces in the screws (in bone and pmma)
  ------------------------------------------------------------------------------
  
  
  Plate     FX           FY          FZ        Shear       Total
  
   1.     -9.8016      2.5563     -0.1478      2.5606     10.1306
   1.      9.8016     -2.5563      0.1478      2.5606     10.1306
   2.     -1.1252      1.7644      0.7074      1.9009      2.2090
   2.      1.1252     -1.7644     -0.7074      1.9009      2.2090
   3.      6.9245    -14.7775      5.1066     15.6349     17.0997
   3.     -6.9245     14.7775     -5.1066     15.6349     17.0997
   4.    -25.8768      5.8924     -1.6030      6.1065     26.5876
   4.     25.8768     -5.8924      1.6030      6.1065     26.5876
  
  ------------------------------------------------------------------------------
  Stresses in the PMMA
  ------------------------------------------------------------------------------
  
  Maximum Stress Intensity in PMMA plate is:   2.71 MPa
  
  ------------------------------------------------------------------------------
  Strains in the bone
  ------------------------------------------------------------------------------
  
  Maximum Strain Intensity in bonee is:    0.00107
  
  ------------------------------------------------------------------------------
  Normal displacements of the PMMA inside surface
  ------------------------------------------------------------------------------
  
  
  Maximum normal displacement = 0.1429  at node 363025.
  
