# Supplementary material for: Finite element analysis of 6 large PMMA skull reconstructions: A multi-criteria evaluation approach
Source: PLoS One. 2017 Jun 13;12(6):e0179325. doi: 10.1371/journal.pone.0179325 (PMC5469477; doi:10.1371/journal.pone.0179325)
Supplement: S1 File — (ZIP) [file pone.0179325.s001.zip › data/case_2/report_2_C_7.txt]

  
 ******************************************************************************
   RESULT Report
 ******************************************************************************
  
  Case: 2C7
  
  ------------------------------------------------------------------------------
  Forces in the screws (in bone and pmma)
  ------------------------------------------------------------------------------
  
  
  Plate     FX           FY          FZ        Shear       Total
  
   1.     -7.7371      2.9969     -0.7942      3.1004      8.3352
   1.      7.7371     -2.9969      0.7942      3.1004      8.3352
   2.     -2.5886      0.1108     -1.5250      1.5290      3.0065
   2.      2.5886     -0.1108      1.5250      1.5290      3.0065
   3.     -1.9889     -3.9172     -2.9680      4.9146      5.3018
   3.      1.9889      3.9172      2.9680      4.9146      5.3018
   4.    -22.4185      9.5923     -3.8051     10.3195     24.6795
   4.     22.4185     -9.5923      3.8051     10.3195     24.6795
   5.    -17.2256      4.8835     -0.8057      4.9495     17.9226
   5.     17.2256     -4.8835      0.8057      4.9495     17.9226
  
  ------------------------------------------------------------------------------
  Stresses in the PMMA
  ------------------------------------------------------------------------------
  
  Maximum Stress Intensity in PMMA plate is:   1.21 MPa
  
  ------------------------------------------------------------------------------
  Strains in the bone
  ------------------------------------------------------------------------------
  
  Maximum Strain Intensity in bonee is:    0.00095
  
  ------------------------------------------------------------------------------
  Normal displacements of the PMMA inside surface
  ------------------------------------------------------------------------------
  
  
  Maximum normal displacement = 0.0868  at node 339900.
  
