# Supplementary material for: Finite element analysis of 6 large PMMA skull reconstructions: A multi-criteria evaluation approach
Source: PLoS One. 2017 Jun 13;12(6):e0179325. doi: 10.1371/journal.pone.0179325 (PMC5469477; doi:10.1371/journal.pone.0179325)
Supplement: S1 File — (ZIP) [file pone.0179325.s001.zip › data/case_3/report_3_A_1.txt]

  
 ******************************************************************************
   RESULT Report
 ******************************************************************************
  
  Case: 3A1
  
  ------------------------------------------------------------------------------
  Forces in the screws (in bone and pmma)
  ------------------------------------------------------------------------------
  
  
  Plate     FX           FY          FZ        Shear       Total
  
   1.    -13.8154     -3.2194      2.6184      4.1498     14.4252
   1.     13.8154      3.2194     -2.6184      4.1498     14.4252
   2.    -30.5875     -1.4357      3.1707      3.4806     30.7849
   2.     30.5875      1.4357     -3.1707      3.4806     30.7849
   3.    -12.4285     -0.4883      2.6429      2.6877     12.7158
   3.     12.4285      0.4883     -2.6429      2.6877     12.7158
  
  ------------------------------------------------------------------------------
  Stresses in the PMMA
  ------------------------------------------------------------------------------
  
  Maximum Stress Intensity in PMMA plate is:   1.63 MPa
  
  ------------------------------------------------------------------------------
  Strains in the bone
  ------------------------------------------------------------------------------
  
  Maximum Strain Intensity in bonee is:    0.00069
  
  ------------------------------------------------------------------------------
  Normal displacements of the PMMA inside surface
  ------------------------------------------------------------------------------
  
  
  Maximum normal displacement = 0.1004  at node *******
  
