# Supplementary material for: Finite element analysis of 6 large PMMA skull reconstructions: A multi-criteria evaluation approach
Source: PLoS One. 2017 Jun 13;12(6):e0179325. doi: 10.1371/journal.pone.0179325 (PMC5469477; doi:10.1371/journal.pone.0179325)
Supplement: S1 File — (ZIP) [file pone.0179325.s001.zip › data/case_3/report_3_A_2.txt]

  
 ******************************************************************************
   RESULT Report
 ******************************************************************************
  
  Case: 3A2
  
  ------------------------------------------------------------------------------
  Forces in the screws (in bone and pmma)
  ------------------------------------------------------------------------------
  
  
  Plate     FX           FY          FZ        Shear       Total
  
   1.    -17.5293     -1.8261     -1.8492      2.5989     17.7209
   1.     17.5293      1.8261      1.8492      2.5989     17.7209
   2.    -25.8640     -1.8688      2.1180      2.8245     26.0178
   2.     25.8640      1.8688     -2.1180      2.8245     26.0178
   3.     -8.0740     -4.1544     -0.7473      4.2211      9.1108
   3.      8.0740      4.1544      0.7473      4.2211      9.1108
  
  ------------------------------------------------------------------------------
  Stresses in the PMMA
  ------------------------------------------------------------------------------
  
  Maximum Stress Intensity in PMMA plate is:   1.92 MPa
  
  ------------------------------------------------------------------------------
  Strains in the bone
  ------------------------------------------------------------------------------
  
  Maximum Strain Intensity in bonee is:    0.00069
  
  ------------------------------------------------------------------------------
  Normal displacements of the PMMA inside surface
  ------------------------------------------------------------------------------
  
  
  Maximum normal displacement = 0.0841  at node *******
  
