# Supplementary material for: Finite element analysis of 6 large PMMA skull reconstructions: A multi-criteria evaluation approach
Source: PLoS One. 2017 Jun 13;12(6):e0179325. doi: 10.1371/journal.pone.0179325 (PMC5469477; doi:10.1371/journal.pone.0179325)
Supplement: S1 File — (ZIP) [file pone.0179325.s001.zip › data/case_3/report_3_A_3.txt]

  
 ******************************************************************************
   RESULT Report
 ******************************************************************************
  
  Case: 3A3
  
  ------------------------------------------------------------------------------
  Forces in the screws (in bone and pmma)
  ------------------------------------------------------------------------------
  
  
  Plate     FX           FY          FZ        Shear       Total
  
   1.    -17.4905     -1.8534     -1.7215      2.5296     17.6725
   1.     17.4905      1.8534      1.7215      2.5296     17.6725
   2.     -5.3928      2.9383      1.3241      3.2228      6.2825
   2.      5.3928     -2.9383     -1.3241      3.2228      6.2825
   3.    -22.3183      2.5249     -1.8061      3.1044     22.5332
   3.     22.3183     -2.5249      1.8061      3.1044     22.5332
   4.     -7.8499     -4.0108      0.5132      4.0435      8.8301
   4.      7.8499      4.0108     -0.5132      4.0435      8.8301
  
  ------------------------------------------------------------------------------
  Stresses in the PMMA
  ------------------------------------------------------------------------------
  
  Maximum Stress Intensity in PMMA plate is:   2.10 MPa
  
  ------------------------------------------------------------------------------
  Strains in the bone
  ------------------------------------------------------------------------------
  
  Maximum Strain Intensity in bonee is:    0.00068
  
  ------------------------------------------------------------------------------
  Normal displacements of the PMMA inside surface
  ------------------------------------------------------------------------------
  
  
  Maximum normal displacement = 0.0841  at node *******
  
