# Supplementary material for: Finite element analysis of 6 large PMMA skull reconstructions: A multi-criteria evaluation approach
Source: PLoS One. 2017 Jun 13;12(6):e0179325. doi: 10.1371/journal.pone.0179325 (PMC5469477; doi:10.1371/journal.pone.0179325)
Supplement: S1 File — (ZIP) [file pone.0179325.s001.zip › data/case_3/report_3_A_4.txt]

  
 ******************************************************************************
   RESULT Report
 ******************************************************************************
  
  Case: 3A4
  
  ------------------------------------------------------------------------------
  Forces in the screws (in bone and pmma)
  ------------------------------------------------------------------------------
  
  
  Plate     FX           FY          FZ        Shear       Total
  
   1.     -7.2914     -1.5412     -0.5825      1.6476      7.4753
   1.      7.2914      1.5412      0.5825      1.6476      7.4753
   2.    -13.7114     -4.2809      0.3925      4.2988     14.3695
   2.     13.7114      4.2809     -0.3925      4.2988     14.3695
   3.    -16.2326     -1.0152      1.3925      1.7233     16.3238
   3.     16.2326      1.0152     -1.3925      1.7233     16.3238
   4.     -5.4789      1.0567      1.1843      1.5872      5.7042
   4.      5.4789     -1.0567     -1.1843      1.5872      5.7042
   5.    -11.1554      2.7484     -1.2887      3.0355     11.5610
   5.     11.1554     -2.7484      1.2887      3.0355     11.5610
  
  ------------------------------------------------------------------------------
  Stresses in the PMMA
  ------------------------------------------------------------------------------
  
  Maximum Stress Intensity in PMMA plate is:   1.78 MPa
  
  ------------------------------------------------------------------------------
  Strains in the bone
  ------------------------------------------------------------------------------
  
  Maximum Strain Intensity in bonee is:    0.00068
  
  ------------------------------------------------------------------------------
  Normal displacements of the PMMA inside surface
  ------------------------------------------------------------------------------
  
  
  Maximum normal displacement = 0.0560  at node *******
  
