# Supplementary material for: Finite element analysis of 6 large PMMA skull reconstructions: A multi-criteria evaluation approach
Source: PLoS One. 2017 Jun 13;12(6):e0179325. doi: 10.1371/journal.pone.0179325 (PMC5469477; doi:10.1371/journal.pone.0179325)
Supplement: S1 File — (ZIP) [file pone.0179325.s001.zip › data/case_3/report_3_B_1.txt]

  
 ******************************************************************************
   RESULT Report
 ******************************************************************************
  
  Case: 3B1
  
  ------------------------------------------------------------------------------
  Forces in the screws (in bone and pmma)
  ------------------------------------------------------------------------------
  
  
  Plate     FX           FY          FZ        Shear       Total
  
   1.    -22.7686     -3.3032      4.3510      5.4628     23.4147
   1.     22.7686      3.3032     -4.3510      5.4628     23.4147
   2.    -32.5571      2.5756      4.2573      4.9757     32.9351
   2.     32.5571     -2.5756     -4.2573      4.9757     32.9351
   3.      5.2167      0.1090     -0.6533      0.6623      5.2586
   3.     -5.2167     -0.1090      0.6533      0.6623      5.2586
  
  ------------------------------------------------------------------------------
  Stresses in the PMMA
  ------------------------------------------------------------------------------
  
  Maximum Stress Intensity in PMMA plate is:   2.68 MPa
  
  ------------------------------------------------------------------------------
  Strains in the bone
  ------------------------------------------------------------------------------
  
  Maximum Strain Intensity in bonee is:    0.00097
  
  ------------------------------------------------------------------------------
  Normal displacements of the PMMA inside surface
  ------------------------------------------------------------------------------
  
  
  Maximum normal displacement = 0.2059  at node *******
  
