# Supplementary material for: Finite element analysis of 6 large PMMA skull reconstructions: A multi-criteria evaluation approach
Source: PLoS One. 2017 Jun 13;12(6):e0179325. doi: 10.1371/journal.pone.0179325 (PMC5469477; doi:10.1371/journal.pone.0179325)
Supplement: S1 File — (ZIP) [file pone.0179325.s001.zip › data/case_3/report_3_B_2.txt]

  
 ******************************************************************************
   RESULT Report
 ******************************************************************************
  
  Case: 3B2
  
  ------------------------------------------------------------------------------
  Forces in the screws (in bone and pmma)
  ------------------------------------------------------------------------------
  
  
  Plate     FX           FY          FZ        Shear       Total
  
   1.     -4.4659     -1.5574     -0.2023      1.5705      4.7340
   1.      4.4659      1.5574      0.2023      1.5705      4.7340
   2.    -36.6249     -1.5266      4.6137      4.8597     36.9459
   2.     36.6249      1.5266     -4.6137      4.8597     36.9459
   3.     -5.8860      2.0407     -0.9524      2.2520      6.3021
   3.      5.8860     -2.0407      0.9524      2.2520      6.3021
  
  ------------------------------------------------------------------------------
  Stresses in the PMMA
  ------------------------------------------------------------------------------
  
  Maximum Stress Intensity in PMMA plate is:   2.13 MPa
  
  ------------------------------------------------------------------------------
  Strains in the bone
  ------------------------------------------------------------------------------
  
  Maximum Strain Intensity in bonee is:    0.00073
  
  ------------------------------------------------------------------------------
  Normal displacements of the PMMA inside surface
  ------------------------------------------------------------------------------
  
  
  Maximum normal displacement = 0.0880  at node *******
  
