# Supplementary material for: Finite element analysis of 6 large PMMA skull reconstructions: A multi-criteria evaluation approach
Source: PLoS One. 2017 Jun 13;12(6):e0179325. doi: 10.1371/journal.pone.0179325 (PMC5469477; doi:10.1371/journal.pone.0179325)
Supplement: S1 File — (ZIP) [file pone.0179325.s001.zip › data/case_3/report_3_B_3.txt]

  
 ******************************************************************************
   RESULT Report
 ******************************************************************************
  
  Case: 3B3
  
  ------------------------------------------------------------------------------
  Forces in the screws (in bone and pmma)
  ------------------------------------------------------------------------------
  
  
  Plate     FX           FY          FZ        Shear       Total
  
   1.     -6.1564     -2.0424     -0.3710      2.0758      6.4969
   1.      6.1564      2.0424      0.3710      2.0758      6.4969
   2.      1.7379     -0.7890     -0.1987      0.8137      1.9189
   2.     -1.7379      0.7890      0.1987      0.8137      1.9189
   3.    -31.5471      2.0523     -4.3914      4.8473     31.9173
   3.     31.5471     -2.0523      4.3914      4.8473     31.9173
   4.     -6.8186     -5.4232      0.0737      5.4237      8.7127
   4.      6.8186      5.4232     -0.0737      5.4237      8.7127
  
  ------------------------------------------------------------------------------
  Stresses in the PMMA
  ------------------------------------------------------------------------------
  
  Maximum Stress Intensity in PMMA plate is:   2.17 MPa
  
  ------------------------------------------------------------------------------
  Strains in the bone
  ------------------------------------------------------------------------------
  
  Maximum Strain Intensity in bonee is:    0.00072
  
  ------------------------------------------------------------------------------
  Normal displacements of the PMMA inside surface
  ------------------------------------------------------------------------------
  
  
  Maximum normal displacement = 0.0921  at node *******
  
