# Supplementary material for: Finite element analysis of 6 large PMMA skull reconstructions: A multi-criteria evaluation approach
Source: PLoS One. 2017 Jun 13;12(6):e0179325. doi: 10.1371/journal.pone.0179325 (PMC5469477; doi:10.1371/journal.pone.0179325)
Supplement: S1 File — (ZIP) [file pone.0179325.s001.zip › data/case_3/report_3_B_4.txt]

  
 ******************************************************************************
   RESULT Report
 ******************************************************************************
  
  Case: 3B4
  
  ------------------------------------------------------------------------------
  Forces in the screws (in bone and pmma)
  ------------------------------------------------------------------------------
  
  
  Plate     FX           FY          FZ        Shear       Total
  
   1.     -0.7283     -1.2144      0.1761      1.2271      1.4269
   1.      0.7283      1.2144     -0.1761      1.2271      1.4269
   2.     -8.7307     -2.2564      0.7939      2.3920      9.0524
   2.      8.7307      2.2564     -0.7939      2.3920      9.0524
   3.    -28.2641     -0.8116      4.3213      4.3969     28.6040
   3.     28.2641      0.8116     -4.3213      4.3969     28.6040
   4.      1.6663     -0.5999     -0.1792      0.6261      1.7800
   4.     -1.6663      0.5999      0.1792      0.6261      1.7800
   5.     -6.4224      5.6070     -0.9572      5.6881      8.5792
   5.      6.4224     -5.6070      0.9572      5.6881      8.5792
  
  ------------------------------------------------------------------------------
  Stresses in the PMMA
  ------------------------------------------------------------------------------
  
  Maximum Stress Intensity in PMMA plate is:   2.82 MPa
  
  ------------------------------------------------------------------------------
  Strains in the bone
  ------------------------------------------------------------------------------
  
  Maximum Strain Intensity in bonee is:    0.00071
  
  ------------------------------------------------------------------------------
  Normal displacements of the PMMA inside surface
  ------------------------------------------------------------------------------
  
  
  Maximum normal displacement = 0.0940  at node *******
  
