# Supplementary material for: Finite element analysis of 6 large PMMA skull reconstructions: A multi-criteria evaluation approach
Source: PLoS One. 2017 Jun 13;12(6):e0179325. doi: 10.1371/journal.pone.0179325 (PMC5469477; doi:10.1371/journal.pone.0179325)
Supplement: S1 File — (ZIP) [file pone.0179325.s001.zip › data/case_3/report_3_C_1.txt]

  
 ******************************************************************************
   RESULT Report
 ******************************************************************************
  
  Case: 3C1
  
  ------------------------------------------------------------------------------
  Forces in the screws (in bone and pmma)
  ------------------------------------------------------------------------------
  
  
  Plate     FX           FY          FZ        Shear       Total
  
   1.      7.9975     -2.3260     -0.3267      2.3488      8.3353
   1.     -7.9975      2.3260      0.3267      2.3488      8.3353
   2.    -24.2160     -3.5659      2.3774      4.2858     24.5923
   2.     24.2160      3.5659     -2.3774      4.2858     24.5923
   3.    -30.5114     -1.2749      6.4604      6.5850     31.2139
   3.     30.5114      1.2749     -6.4604      6.5850     31.2139
  
  ------------------------------------------------------------------------------
  Stresses in the PMMA
  ------------------------------------------------------------------------------
  
  Maximum Stress Intensity in PMMA plate is:   5.08 MPa
  
  ------------------------------------------------------------------------------
  Strains in the bone
  ------------------------------------------------------------------------------
  
  Maximum Strain Intensity in bonee is:    0.00130
  
  ------------------------------------------------------------------------------
  Normal displacements of the PMMA inside surface
  ------------------------------------------------------------------------------
  
  
  Maximum normal displacement = 0.3697  at node *******
  
