# Supplementary material for: Finite element analysis of 6 large PMMA skull reconstructions: A multi-criteria evaluation approach
Source: PLoS One. 2017 Jun 13;12(6):e0179325. doi: 10.1371/journal.pone.0179325 (PMC5469477; doi:10.1371/journal.pone.0179325)
Supplement: S1 File — (ZIP) [file pone.0179325.s001.zip › data/case_3/report_3_C_2.txt]

  
 ******************************************************************************
   RESULT Report
 ******************************************************************************
  
  Case: 3C2
  
  ------------------------------------------------------------------------------
  Forces in the screws (in bone and pmma)
  ------------------------------------------------------------------------------
  
  
  Plate     FX           FY          FZ        Shear       Total
  
   1.    -33.9193     -0.0256     -4.3921      4.3922     34.2025
   1.     33.9193      0.0256      4.3921      4.3922     34.2025
   2.     -3.3401     -2.2637      0.0202      2.2638      4.0350
   2.      3.3401      2.2637     -0.0202      2.2638      4.0350
   3.     -6.5829    -10.7590     -0.2355     10.7615     12.6153
   3.      6.5829     10.7590      0.2355     10.7615     12.6153
  
  ------------------------------------------------------------------------------
  Stresses in the PMMA
  ------------------------------------------------------------------------------
  
  Maximum Stress Intensity in PMMA plate is:   2.90 MPa
  
  ------------------------------------------------------------------------------
  Strains in the bone
  ------------------------------------------------------------------------------
  
  Maximum Strain Intensity in bonee is:    0.00090
  
  ------------------------------------------------------------------------------
  Normal displacements of the PMMA inside surface
  ------------------------------------------------------------------------------
  
  
  Maximum normal displacement = 0.2185  at node *******
  
