# Supplementary material for: Finite element analysis of 6 large PMMA skull reconstructions: A multi-criteria evaluation approach
Source: PLoS One. 2017 Jun 13;12(6):e0179325. doi: 10.1371/journal.pone.0179325 (PMC5469477; doi:10.1371/journal.pone.0179325)
Supplement: S1 File — (ZIP) [file pone.0179325.s001.zip › data/case_3/report_3_C_3.txt]

  
 ******************************************************************************
   RESULT Report
 ******************************************************************************
  
  Case: 3C3
  
  ------------------------------------------------------------------------------
  Forces in the screws (in bone and pmma)
  ------------------------------------------------------------------------------
  
  
  Plate     FX           FY          FZ        Shear       Total
  
   1.    -30.9198     -0.3863     -3.8373      3.8567     31.1594
   1.     30.9198      0.3863      3.8373      3.8567     31.1594
   2.    -17.3228      7.3818      3.8372      8.3196     19.2171
   2.     17.3228     -7.3818     -3.8372      8.3196     19.2171
   3.     -3.4801      2.3336      0.0146      2.3337      4.1901
   3.      3.4801     -2.3336     -0.0146      2.3337      4.1901
   4.     -2.3431     -1.5174      0.4708      1.5888      2.8310
   4.      2.3431      1.5174     -0.4708      1.5888      2.8310
  
  ------------------------------------------------------------------------------
  Stresses in the PMMA
  ------------------------------------------------------------------------------
  
  Maximum Stress Intensity in PMMA plate is:   2.49 MPa
  
  ------------------------------------------------------------------------------
  Strains in the bone
  ------------------------------------------------------------------------------
  
  Maximum Strain Intensity in bonee is:    0.00088
  
  ------------------------------------------------------------------------------
  Normal displacements of the PMMA inside surface
  ------------------------------------------------------------------------------
  
  
  Maximum normal displacement = 0.2104  at node *******
  
