# Supplementary material for: Finite element analysis of 6 large PMMA skull reconstructions: A multi-criteria evaluation approach
Source: PLoS One. 2017 Jun 13;12(6):e0179325. doi: 10.1371/journal.pone.0179325 (PMC5469477; doi:10.1371/journal.pone.0179325)
Supplement: S1 File — (ZIP) [file pone.0179325.s001.zip › data/case_3/report_3_C_4.txt]

  
 ******************************************************************************
   RESULT Report
 ******************************************************************************
  
  Case: 3C4
  
  ------------------------------------------------------------------------------
  Forces in the screws (in bone and pmma)
  ------------------------------------------------------------------------------
  
  
  Plate     FX           FY          FZ        Shear       Total
  
   1.    -24.4787     -2.1803     -2.7935      3.5436     24.7339
   1.     24.4787      2.1803      2.7935      3.5436     24.7339
   2.     -7.5216     -2.8701     -0.4486      2.9049      8.0631
   2.      7.5216      2.8701      0.4486      2.9049      8.0631
   3.     -4.1223     -1.5926      0.0402      1.5931      4.4195
   3.      4.1223      1.5926     -0.0402      1.5931      4.4195
   4.    -11.4249      3.8711      2.7826      4.7675     12.3797
   4.     11.4249     -3.8711     -2.7826      4.7675     12.3797
   5.     -5.9086      0.4922     -0.6654      0.8277      5.9663
   5.      5.9086     -0.4922      0.6654      0.8277      5.9663
  
  ------------------------------------------------------------------------------
  Stresses in the PMMA
  ------------------------------------------------------------------------------
  
  Maximum Stress Intensity in PMMA plate is:   2.74 MPa
  
  ------------------------------------------------------------------------------
  Strains in the bone
  ------------------------------------------------------------------------------
  
  Maximum Strain Intensity in bonee is:    0.00079
  
  ------------------------------------------------------------------------------
  Normal displacements of the PMMA inside surface
  ------------------------------------------------------------------------------
  
  
  Maximum normal displacement = 0.0671  at node *******
  
