# Supplementary material for: Finite element analysis of 6 large PMMA skull reconstructions: A multi-criteria evaluation approach
Source: PLoS One. 2017 Jun 13;12(6):e0179325. doi: 10.1371/journal.pone.0179325 (PMC5469477; doi:10.1371/journal.pone.0179325)
Supplement: S1 File — (ZIP) [file pone.0179325.s001.zip › data/case_4/report_4_A_3.txt]

  
 ******************************************************************************
   RESULT Report
 ******************************************************************************
  
  Case: 4A3
  
  ------------------------------------------------------------------------------
  Forces in the screws (in bone and pmma)
  ------------------------------------------------------------------------------
  
  
  Plate     FX           FY          FZ        Shear       Total
  
   1.    -17.8355     -0.0694      1.8716      1.8729     17.9336
   1.     17.8355      0.0694     -1.8716      1.8729     17.9336
   2.     -7.8440      0.2537      0.4664      0.5309      7.8620
   2.      7.8440     -0.2537     -0.4664      0.5309      7.8620
   3.     -7.5756      1.2110     -0.4542      1.2934      7.6852
   3.      7.5756     -1.2110      0.4542      1.2934      7.6852
  
  ------------------------------------------------------------------------------
  Stresses in the PMMA
  ------------------------------------------------------------------------------
  
  Maximum Stress Intensity in PMMA plate is:   0.99 MPa
  
  ------------------------------------------------------------------------------
  Strains in the bone
  ------------------------------------------------------------------------------
  
  Maximum Strain Intensity in bonee is:    0.00100
  
  ------------------------------------------------------------------------------
  Normal displacements of the PMMA inside surface
  ------------------------------------------------------------------------------
  
  
  Maximum normal displacement = 0.0376  at node 953666.
  
