# Supplementary material for: Finite element analysis of 6 large PMMA skull reconstructions: A multi-criteria evaluation approach
Source: PLoS One. 2017 Jun 13;12(6):e0179325. doi: 10.1371/journal.pone.0179325 (PMC5469477; doi:10.1371/journal.pone.0179325)
Supplement: S1 File — (ZIP) [file pone.0179325.s001.zip › data/case_4/report_4_A_4.txt]

  
 ******************************************************************************
   RESULT Report
 ******************************************************************************
  
  Case: 4A4
  
  ------------------------------------------------------------------------------
  Forces in the screws (in bone and pmma)
  ------------------------------------------------------------------------------
  
  
  Plate     FX           FY          FZ        Shear       Total
  
   1.     -1.5474      1.7074     -0.1300      1.7123      2.3079
   1.      1.5474     -1.7074      0.1300      1.7123      2.3079
   2.     -1.7688     -1.7198     -0.2226      1.7342      2.4771
   2.      1.7688      1.7198      0.2226      1.7342      2.4771
   3.    -14.2671      1.1792      1.1990      1.6817     14.3658
   3.     14.2671     -1.1792     -1.1990      1.6817     14.3658
   4.    -14.5158      1.7836     -1.0993      2.0951     14.6662
   4.     14.5158     -1.7836      1.0993      2.0951     14.6662
  
  ------------------------------------------------------------------------------
  Stresses in the PMMA
  ------------------------------------------------------------------------------
  
  Maximum Stress Intensity in PMMA plate is:   0.92 MPa
  
  ------------------------------------------------------------------------------
  Strains in the bone
  ------------------------------------------------------------------------------
  
  Maximum Strain Intensity in bonee is:    0.00101
  
  ------------------------------------------------------------------------------
  Normal displacements of the PMMA inside surface
  ------------------------------------------------------------------------------
  
  
  Maximum normal displacement = 0.0430  at node 953666.
  
