# Supplementary material for: Finite element analysis of 6 large PMMA skull reconstructions: A multi-criteria evaluation approach
Source: PLoS One. 2017 Jun 13;12(6):e0179325. doi: 10.1371/journal.pone.0179325 (PMC5469477; doi:10.1371/journal.pone.0179325)
Supplement: S1 File — (ZIP) [file pone.0179325.s001.zip › data/case_4/report_4_B_3.txt]

  
 ******************************************************************************
   RESULT Report
 ******************************************************************************
  
  Case: 4B3
  
  ------------------------------------------------------------------------------
  Forces in the screws (in bone and pmma)
  ------------------------------------------------------------------------------
  
  
  Plate     FX           FY          FZ        Shear       Total
  
   1.    -10.2483      1.6179      1.0458      1.9265     10.4278
   1.     10.2483     -1.6179     -1.0458      1.9265     10.4278
   2.      0.6134      2.6127      0.0460      2.6131      2.6841
   2.     -0.6134     -2.6127     -0.0460      2.6131      2.6841
   3.    -18.8213     -0.5848     -1.8886      1.9771     18.9248
   3.     18.8213      0.5848      1.8886      1.9771     18.9248
  
  ------------------------------------------------------------------------------
  Stresses in the PMMA
  ------------------------------------------------------------------------------
  
  Maximum Stress Intensity in PMMA plate is:   1.25 MPa
  
  ------------------------------------------------------------------------------
  Strains in the bone
  ------------------------------------------------------------------------------
  
  Maximum Strain Intensity in bonee is:    0.00099
  
  ------------------------------------------------------------------------------
  Normal displacements of the PMMA inside surface
  ------------------------------------------------------------------------------
  
  
  Maximum normal displacement = 0.0549  at node 975483.
  
