# Supplementary material for: Finite element analysis of 6 large PMMA skull reconstructions: A multi-criteria evaluation approach
Source: PLoS One. 2017 Jun 13;12(6):e0179325. doi: 10.1371/journal.pone.0179325 (PMC5469477; doi:10.1371/journal.pone.0179325)
Supplement: S1 File — (ZIP) [file pone.0179325.s001.zip › data/case_4/report_4_B_4.txt]

  
 ******************************************************************************
   RESULT Report
 ******************************************************************************
  
  Case: 4B4
  
  ------------------------------------------------------------------------------
  Forces in the screws (in bone and pmma)
  ------------------------------------------------------------------------------
  
  
  Plate     FX           FY          FZ        Shear       Total
  
   1.     -8.0993      1.6529     -0.9546      1.9088      8.3212
   1.      8.0993     -1.6529      0.9546      1.9088      8.3212
   2.      1.8432     -1.5543      0.1250      1.5594      2.4143
   2.     -1.8432      1.5543     -0.1250      1.5594      2.4143
   3.     -2.5389      2.2540      0.0931      2.2560      3.3964
   3.      2.5389     -2.2540     -0.0931      2.2560      3.3964
   4.    -18.4032      0.0417     -2.2874      2.2878     18.5448
   4.     18.4032     -0.0417      2.2874      2.2878     18.5448
  
  ------------------------------------------------------------------------------
  Stresses in the PMMA
  ------------------------------------------------------------------------------
  
  Maximum Stress Intensity in PMMA plate is:   1.23 MPa
  
  ------------------------------------------------------------------------------
  Strains in the bone
  ------------------------------------------------------------------------------
  
  Maximum Strain Intensity in bonee is:    0.00100
  
  ------------------------------------------------------------------------------
  Normal displacements of the PMMA inside surface
  ------------------------------------------------------------------------------
  
  
  Maximum normal displacement = 0.0495  at node 975483.
  
