# Supplementary material for: Finite element analysis of 6 large PMMA skull reconstructions: A multi-criteria evaluation approach
Source: PLoS One. 2017 Jun 13;12(6):e0179325. doi: 10.1371/journal.pone.0179325 (PMC5469477; doi:10.1371/journal.pone.0179325)
Supplement: S1 File — (ZIP) [file pone.0179325.s001.zip › data/case_5/report_5_A_3.txt]

  
 ******************************************************************************
   RESULT Report
 ******************************************************************************
  
  Case: 153
  
  ------------------------------------------------------------------------------
  Forces in the screws (in bone and pmma)
  ------------------------------------------------------------------------------
  
  
  Plate     FX           FY          FZ        Shear       Total
  
   1.    -33.3813      9.5619      6.4695     11.5449     35.3213
   1.     33.3813     -9.5619     -6.4695     11.5449     35.3213
   2.      0.2439      3.0052      1.1242      3.2086      3.2178
   2.     -0.2439     -3.0052     -1.1242      3.2086      3.2178
   3.    -31.0724    -16.2356      6.3159     17.4208     35.6227
   3.     31.0724     16.2356     -6.3159     17.4208     35.6227
  
  ------------------------------------------------------------------------------
  Stresses in the PMMA
  ------------------------------------------------------------------------------
  
  Maximum Stress Intensity in PMMA plate is:   3.61 MPa
  
  ------------------------------------------------------------------------------
  Strains in the bone
  ------------------------------------------------------------------------------
  
  Maximum Strain Intensity in bonee is:    0.00098
  
  ------------------------------------------------------------------------------
  Normal displacements of the PMMA inside surface
  ------------------------------------------------------------------------------
  
  
  Maximum normal displacement = 0.2747  at node *******
  
