# Supplementary material for: Finite element analysis of 6 large PMMA skull reconstructions: A multi-criteria evaluation approach
Source: PLoS One. 2017 Jun 13;12(6):e0179325. doi: 10.1371/journal.pone.0179325 (PMC5469477; doi:10.1371/journal.pone.0179325)
Supplement: S1 File — (ZIP) [file pone.0179325.s001.zip › data/case_5/report_5_A_4.txt]

  
 ******************************************************************************
   RESULT Report
 ******************************************************************************
  
  Case: 154
  
  ------------------------------------------------------------------------------
  Forces in the screws (in bone and pmma)
  ------------------------------------------------------------------------------
  
  
  Plate     FX           FY          FZ        Shear       Total
  
   1.    -22.3154      6.1519      3.7230      7.1908     23.4454
   1.     22.3154     -6.1519     -3.7230      7.1908     23.4454
   2.     -9.1773      0.9930     -2.0474      2.2755      9.4552
   2.      9.1773     -0.9930      2.0474      2.2755      9.4552
   3.     -3.1632     -5.3963     -1.8213      5.6953      6.5148
   3.      3.1632      5.3963      1.8213      5.6953      6.5148
   4.    -29.2000     -6.3788      4.0391      7.5501     30.1603
   4.     29.2000      6.3788     -4.0391      7.5501     30.1603
  
  ------------------------------------------------------------------------------
  Stresses in the PMMA
  ------------------------------------------------------------------------------
  
  Maximum Stress Intensity in PMMA plate is:   2.11 MPa
  
  ------------------------------------------------------------------------------
  Strains in the bone
  ------------------------------------------------------------------------------
  
  Maximum Strain Intensity in bonee is:    0.00093
  
  ------------------------------------------------------------------------------
  Normal displacements of the PMMA inside surface
  ------------------------------------------------------------------------------
  
  
  Maximum normal displacement = 0.1210  at node *******
  
