# Supplementary material for: Finite element analysis of 6 large PMMA skull reconstructions: A multi-criteria evaluation approach
Source: PLoS One. 2017 Jun 13;12(6):e0179325. doi: 10.1371/journal.pone.0179325 (PMC5469477; doi:10.1371/journal.pone.0179325)
Supplement: S1 File — (ZIP) [file pone.0179325.s001.zip › data/case_6/report_6_A_4.txt]

  
 ******************************************************************************
   RESULT Report
 ******************************************************************************
  
  Case: 6A4
  
  ------------------------------------------------------------------------------
  Forces in the screws (in bone and pmma)
  ------------------------------------------------------------------------------
  
  
  Plate     FX           FY          FZ        Shear       Total
  
   1.    -27.4980     -0.6476      2.6449      2.7231     27.6325
   1.     27.4980      0.6476     -2.6449      2.7231     27.6325
   2.    -18.2068      9.4322     -1.7224      9.5882     20.5772
   2.     18.2068     -9.4322      1.7224      9.5882     20.5772
   3.    -18.8311     -2.4509     -3.2416      4.0638     19.2646
   3.     18.8311      2.4509      3.2416      4.0638     19.2646
  
  ------------------------------------------------------------------------------
  Stresses in the PMMA
  ------------------------------------------------------------------------------
  
  Maximum Stress Intensity in PMMA plate is:   4.25 MPa
  
  ------------------------------------------------------------------------------
  Strains in the bone
  ------------------------------------------------------------------------------
  
  Maximum Strain Intensity in bonee is:    0.00158
  
  ------------------------------------------------------------------------------
  Normal displacements of the PMMA inside surface
  ------------------------------------------------------------------------------
  
  
  Maximum normal displacement = 0.0710  at node *******
  
