# Supplementary material for: Finite element analysis of 6 large PMMA skull reconstructions: A multi-criteria evaluation approach
Source: PLoS One. 2017 Jun 13;12(6):e0179325. doi: 10.1371/journal.pone.0179325 (PMC5469477; doi:10.1371/journal.pone.0179325)
Supplement: S1 Table — (XLSX) [file pone.0179325.s002.xlsx]

## Sheet: 1
		Case_5					Case_2					Case_6
Stress Intensity in PMMA (MPa)			A	B	C			A	B	C			A	B	C
		1	10.91				1	3.82	3.48	1.92		1	3.49
		2	4.22				2	5.07	3.7	3.7		2	3.96
		3	3.61				3	3.68	3.43	3.78		3	3.27
		4	2.11				4	3.87	3.29	4.43		4	4.25
		5					5	3.69	3.5	1.81		5
		6					6	3.35	3.24	2.71		6
		7					7	3.09	3.43	1.21		7
		8					8					8
Strain Intensity in Bone (-)			A	B	C			A	B	C			A	B	C
		1	0.00185				1	0.00077	0.00098	0.00113		1	0.00129
		2	0.00122				2	0.00063	0.00078	0.00113		2	0.00125
		3	0.00098				3	0.00069	0.00122	0.00097		3	0.00134
		4	0.00093				4	0.00077	0.00097	0.00089		4	0.00158
		5					5	0.00077	0.00093	0.0011		5
		6					6	0.00068	0.00092	0.00107		6
		7					7	0.00078	0.00141	0.00095		7
		8					8					8
Normal Displacement of PMMA (mm)			A	B	C			A	B	C			A	B	C
		1	1.1065				1	0.1718	0.3107	0.1348		1	0.1463
		2	0.4348				2	0.0683	0.1463	0.162		2	0.1315
		3	0.2747				3	0.1431	0.3207	0.2365		3	0.1325
		4	0.121				4	0.0746	0.1872	0.1047		4	0.071
		5					5	0.1615	0.3221	0.1076		5
		6					6	0.0911	0.0973	0.1429		6
		7					7	0.0771	0.2012	0.0868		7
		8					8					8
Max. Normal Force in Titanium Plate (N)			A	B	C			A	B	C			A	B	C
		1	44.4291				1	31.0871	51.1448	24.0713		1	36.5078
		2	37.7129				2	25.4966	40.3474	36.432		2	38.6433
		3	33.3813				3	26.9493	29.5773	25.5304		3	40.9942
		4	29.2				4	30.3281	44.769	33.0478		4	27.498
		5					5	30.666	46.1785	24.928		5
		6					6	20.861	29.4461	25.8768		6
		7					7	20.2846	36.2542	22.4185		7
		8					8					8
Max. Shear Force in Titanium Plate (N)			A	B	C			A	B	C			A	B	C
		1	39.4439				1	7.091	8.0833	16.4886		1	8.3598
		2	9.8128				2	5.5029	9.843	5.4778		2	9.9422
		3	17.4208				3	11.2179	15.7513	24.0202		3	7.396
		4	7.5501				4	5.4856	6.5337	14.4352		4	9.5882
		5					5	9.6092	16.0118	11.4271		5
		6					6	6.491	5.8655	15.6349		6
		7					7	4.3629	7.1331	10.3195		7
		8					8					8

## Sheet: 2
		Case_4					Case_3					Case_1
Stress Intensity in PMMA (MPa)			A	B	C			A	B	C			A	B	C
		1	1.45	1.34			1	1.63	2.68	5.08		1	3.63	7.25	1.97
		2	7.14	5			2	1.92	2.13	2.9		2	10.02	5.22	7.18
		3	0.99	1.25			3	2.1	2.17	2.49		3	11.45	9.1	9.53
		4	0.92	1.23			4	1.78	2.82	2.74		4	8.49	4.92	7.23
		5					5					5	2.68	6.08	7.75
		6					6					6	8.27	9.15	7.76
		7					7					7	10.19	6.23	8.58
		8					8					8
Strain Intensity in Bone (-)			A	B	C			A	B	C			A	B	C
		1	0.00108	0.00103			1	0.00069	0.00097	0.0013		1	0.00084	0.00191	0.00086
		2	0.00106	0.00107			2	0.00069	0.00073	0.0009		2	0.00114	0.00125	0.00131
		3	0.001	0.00099			3	0.00068	0.00072	0.00088		3	0.00083	0.0015	0.00077
		4	0.00101	0.001			4	0.00068	0.00071	0.00079		4	0.00083	0.00122	0.00091
		5					5					5	0.0008	0.00108	0.00089
		6					6					6	0.0008	0.00066	0.00087
		7					7					7	0.00081	0.00115	0.00085
		8					8					8
Normal Displacement of PMMA (mm)			A	B	C			A	B	C			A	B	C
		1	0.0748	0.0526			1	0.1004	0.2059	0.3697		1	0.4793	1.2594	0.2447
		2	0.3371	0.2248			2	0.0841	0.088	0.2185		2	0.2172	0.6318	0.3193
		3	0.0376	0.0549			3	0.0841	0.0921	0.2104		3	0.1472	0.851	0.2275
		4	0.043	0.0495			4	0.056	0.094	0.0671		4	0.0873	0.5454	0.1023
		5					5					5	0.174	0.4968	0.0935
		6					6					6	0.0568	0.2106	0.0906
		7					7					7	0.0936	0.5419	0.0735
		8					8					8
Max. Normal Force in Titanium Plate (N)			A	B	C			A	B	C			A	B	C
		1	15.8709	24.5262			1	30.5875	32.5571	30.5114		1	26.1755	53.2899	21.9234
		2	4.0096	16.9436			2	25.864	36.6249	33.9193		2	27.4186	45.2351	32.1811
		3	17.8355	18.8213			3	22.3183	31.5471	30.9198		3	21.6142	46.4789	24.4843
		4	14.5158	18.4032			4	16.2326	28.2641	24.4787		4	21.4406	38.3422	30.9113
		5					5					5	21.6603	42.5921	28.562
		6					6					6	16.2839	26.3517	24.4031
		7					7					7	19.034	34.2203	18.3688
		8					8					8
Max. Shear Force in Titanium Plate (N)			A	B	C			A	B	C			A	B	C
		1	3.5213	2.8939			1	4.1498	5.4628	6.585		1	10.1448	19.8328	5.2409
		2	1.6389	1.6109			2	4.2211	4.8597	10.7615		2	7.7885	12.529	10.6197
		3	1.8729	2.6131			3	4.0435	5.4237	8.3196		3	5.4568	10.7586	6.4201
		4	2.0951	2.2878			4	4.2988	5.6881	4.7675		4	2.7445	13.1877	3.3529
		5					5					5	7.6481	14.2736	5.0159
		6					6					6	5.6942	7.2637	4.8964
		7					7					7	3.2147	14.9264	4.9907
		8					8					8
